# Supplementary material for: 1-Chloro­acetyl-3-isopropyl-r-2,c-6-diphenyl­piperidin-4-one
Source: Acta Crystallogr Sect E Struct Rep Online. 2010 Jan 9;66(Pt 2):o276–7. doi: 10.1107/S160053680905497X (PMC2979709; doi:10.1107/S160053680905497X)
Supplement: Supplementary file 2 [file e-66-0o276-Isup2.hkl]

#
# h,k,l, Fc-squared, Fo-squared, sigma(Fo-squared) and status flag
#
data_I
_shelx_title ' I         P2(1)/n      R = 0.05'
_shelx_refln_list_code          4
_shelx_F_calc_maximum      158.56
_exptl_crystal_F_000       784.00
_reflns_d_resolution_high  0.7488
 
loop_
 _symmetry_equiv_pos_as_xyz
 'x, y, z'
 '-x+1/2, y+1/2, -z+1/2'
 '-x, -y, -z'
 'x-1/2, -y-1/2, z-1/2'
 
_cell_length_a    10.3415
_cell_length_b     9.0243
_cell_length_c    21.4380
_cell_angle_alpha  90.000
_cell_angle_beta   90.894
_cell_angle_gamma  90.000
 
_shelx_F_squared_multiplier     1.000
 
loop_
 _refln_index_h
 _refln_index_k
 _refln_index_l
 _refln_F_squared_calc
 _refln_F_squared_meas
 _refln_F_squared_sigma
 _refln_observed_status
   2   0   0       84.06      134.09      3.03 o
   4   0   0      103.38       77.22      4.92 o
   6   0   0      410.42      409.03      9.84 o
   8   0   0       39.68       29.70      3.91 o
  10   0   0        4.99        1.82      2.00 o
  12   0   0        1.94        2.68      4.29 o
   1   1   0     1671.76     1522.72     29.29 o
   2   1   0     2268.28     2120.62     21.96 o
   3   1   0       22.28        8.68      0.72 o
   4   1   0     2658.16     2541.42     35.34 o
   5   1   0     4714.54     5277.24     80.24 o
   6   1   0     1412.65     1414.41     23.27 o
   7   1   0      401.23      405.66      8.54 o
   8   1   0        0.35       -0.11      1.17 o
   9   1   0       18.83       20.77      3.53 o
  10   1   0        0.87       -1.50      1.50 o
  11   1   0        4.64        1.75      2.22 o
  12   1   0        3.15        0.19      1.73 o
  13   1   0       63.77       72.82      7.06 o
   0   2   0      316.76      275.44      4.56 o
   1   2   0     1368.39     1435.93     18.67 o
   2   2   0     8805.36     8629.04     97.77 o
   3   2   0       90.75       68.78      1.33 o
   4   2   0      581.61      638.25      8.91 o
   5   2   0      921.04     1032.54     12.61 o
   6   2   0        5.30        0.91      1.15 o
   7   2   0       18.35       27.85      2.07 o
   8   2   0        5.73        4.90      1.59 o
   9   2   0      254.62      244.50      6.77 o
  10   2   0        6.87        5.40      1.59 o
  11   2   0       13.02       10.85      2.47 o
  12   2   0       17.08       19.69      2.42 o
  13   2   0        8.67        3.66      3.64 o
   1   3   0     7049.65     7344.98     93.31 o
   2   3   0     1389.06     1431.59     16.75 o
   3   3   0     1532.26     1681.93     19.58 o
   4   3   0      803.95      757.46      9.37 o
   5   3   0      551.44      490.31      6.52 o
   6   3   0      229.22      214.94      3.53 o
   7   3   0       24.75       23.40      2.66 o
   8   3   0       51.29       49.40      5.71 o
   9   3   0       38.37       47.25      5.07 o
  10   3   0      156.50      131.72      5.02 o
  11   3   0        1.68       -1.50      1.50 o
  12   3   0        8.96        7.70      2.36 o
  13   3   0        1.84        1.28      2.37 o
   0   4   0      962.67     1140.97     75.02 o
   1   4   0       16.53       15.02      0.91 o
   2   4   0       20.43        8.68      0.91 o
   3   4   0       56.48       46.02      1.27 o
   4   4   0      731.45      732.13      9.12 o
   5   4   0      120.00      107.65      2.42 o
   6   4   0      231.15      243.07      3.88 o
   7   4   0       46.88       35.71      3.60 o
   8   4   0        0.53        3.98      1.67 o
   9   4   0      211.03      208.55      7.69 o
  10   4   0       19.92       17.58      3.08 o
  11   4   0        6.73        7.41      2.79 o
  12   4   0        4.46       -1.78      5.55 o
  13   4   0        1.27       -0.17      3.08 o
   1   5   0      106.64       84.26      2.26 o
   2   5   0      149.58      167.32      3.39 o
   3   5   0        0.38       -0.66      0.66 o
   4   5   0       96.02       97.27      2.28 o
   5   5   0      321.11      302.66      6.21 o
   6   5   0        1.29       -0.71      1.68 o
   7   5   0       10.35       11.35      2.54 o
   8   5   0       11.47       12.21      2.54 o
   9   5   0       36.28       25.61      3.21 o
  10   5   0        6.24        4.92      2.66 o
  11   5   0        0.04       -2.05      2.24 o
  12   5   0        0.33        1.34      2.75 o
   0   6   0      145.94      161.31      3.86 o
   1   6   0      686.75      742.36     10.90 o
   2   6   0        0.08        0.24      0.81 o
   3   6   0       90.72       72.30      2.07 o
   4   6   0      602.65      595.57     10.72 o
   5   6   0        7.38       15.23      2.54 o
   6   6   0      115.86       95.36      9.20 o
   7   6   0       13.76       12.86      2.66 o
   8   6   0       15.10       18.24      3.03 o
   9   6   0        5.85        4.50      2.54 o
  10   6   0        2.19        0.96      2.52 o
  11   6   0       34.85       47.05      4.66 o
   1   7   0       94.97       93.76      2.49 o
   2   7   0       81.94       88.50      2.75 o
   3   7   0        2.53        1.70      1.29 o
   4   7   0       32.50       29.79      4.41 o
   5   7   0      113.70      107.03      5.13 o
   6   7   0        9.76        5.67      2.65 o
   7   7   0        0.76        0.32      2.05 o
   8   7   0        6.83        8.54      2.79 o
   9   7   0       57.08       54.03      4.54 o
  10   7   0        5.29        6.68      3.09 o
  11   7   0        2.75        2.82      3.28 o
   0   8   0       30.64       33.26      3.15 o
   1   8   0       34.63       41.35      2.23 o
   2   8   0        1.35        1.83      1.41 o
   3   8   0       60.85       56.64      3.37 o
   4   8   0        0.91        0.50      2.02 o
   5   8   0      120.98      116.36      5.61 o
   6   8   0        0.31       -2.14      2.14 o
   7   8   0       44.27       48.77      4.18 o
   8   8   0       22.78       29.27      7.31 o
   9   8   0        1.77       -2.52      2.52 o
  10   8   0        1.62       -2.84      3.53 o
   1   9   0        4.45        5.30      1.47 o
   2   9   0       23.93       24.97      2.67 o
   3   9   0        1.14        2.77      3.03 o
   4   9   0        2.62        5.30      3.28 o
   5   9   0       22.15       22.44      4.29 o
   6   9   0        0.00        1.01      2.77 o
   7   9   0        1.46        4.79      3.53 o
   8   9   0        3.06       -0.03      2.66 o
   9   9   0        9.79        7.70      3.39 o
   0  10   0       34.61       26.22      3.12 o
   1  10   0        0.15        0.44      1.60 o
   2  10   0        0.55       -0.34      5.42 o
   3  10   0        0.12       -0.40      2.77 o
   4  10   0        1.13        1.90      2.48 o
   5  10   0        9.98        7.82      3.78 o
   6  10   0       11.45       11.85      4.03 o
   7  10   0        6.24        8.83      4.03 o
   1  11   0        2.90        2.20      1.93 o
   2  11   0        0.72       -1.63      3.78 o
   3  11   0        0.41        1.78      2.58 o
   4  11   0        6.92        4.50      3.15 o
   5  11   0        8.20        4.65      3.03 o
   0  12   0        1.54        3.03      4.03 o
   1  12   0        1.74        3.78      4.03 o
 -13   0   1       15.65       22.42      3.81 o
 -11   0   1       13.75       10.47      2.77 o
  -9   0   1      222.66      215.60     11.60 o
  -7   0   1      519.95      559.56     12.96 o
  -5   0   1      360.03      266.60      6.82 o
  -3   0   1      522.47      572.66     17.15 o
  -1   0   1     4329.83     4912.14    130.62 o
   1   0   1    22806.47    22273.26    250.25 o
   3   0   1      395.96      502.42      8.11 o
   5   0   1      519.55      490.67      8.52 o
   7   0   1       97.00      115.62      4.54 o
   9   0   1       15.07       14.29      2.77 o
  11   0   1       48.10       41.85      3.87 o
  13   0   1       81.40       97.97      6.12 o
 -13   1   1       22.19       22.30      2.69 o
 -12   1   1        4.84        6.09      2.22 o
 -11   1   1        7.75        3.52      1.73 o
 -10   1   1       37.41       31.57      2.25 o
  -9   1   1      262.25      272.41      5.96 o
  -8   1   1       45.82       52.65      2.37 o
  -7   1   1      284.90      296.82      6.75 o
  -6   1   1      962.54      937.68     16.13 o
  -5   1   1       49.58       44.13      2.73 o
  -4   1   1      327.52      375.61      7.01 o
  -3   1   1       39.47       29.93      1.56 o
  -2   1   1    11752.77    11877.63    152.35 o
  -1   1   1     6088.76     6214.30    210.01 o
   0   1   1     2943.38     2917.54     26.81 o
   1   1   1     1650.11     1641.45     15.87 o
   2   1   1     6649.85     6768.28     69.36 o
   3   1   1      291.21      287.98      3.86 o
   4   1   1     1368.01     1480.87     17.48 o
   5   1   1       61.14       65.85      2.14 o
   6   1   1        7.18       11.99      2.15 o
   7   1   1      177.21      173.43      4.03 o
   8   1   1       12.56        3.99      1.53 o
   9   1   1      175.98      156.13      4.28 o
  10   1   1        2.45        5.67      1.64 o
  11   1   1       76.08       66.32      3.31 o
  12   1   1        0.39       -1.62      1.62 o
  13   1   1        5.74        3.26      2.55 o
 -13   2   1        0.30       -1.81      1.81 o
 -12   2   1        2.36        4.77      1.96 o
 -11   2   1        2.62        0.45      1.86 o
 -10   2   1       40.41       37.33      2.48 o
  -9   2   1      440.09      432.59      9.64 o
  -8   2   1       44.79       48.23      2.81 o
  -7   2   1        8.55       19.20     11.24 o
  -6   2   1       74.06       89.34      3.14 o
  -5   2   1      121.22      120.75      3.44 o
  -4   2   1      528.39      687.48      8.51 o
  -3   2   1     1531.14     1649.87     17.29 o
  -2   2   1     1364.93     1126.19     13.18 o
  -1   2   1        7.25        3.34      0.40 o
   0   2   1       46.39       56.98      1.18 o
   1   2   1     3597.20     3454.86     36.55 o
   2   2   1     5890.09     6487.80     73.37 o
   3   2   1      150.03      152.64      2.88 o
   4   2   1        6.67        3.72      1.54 o
   5   2   1      138.51      118.15      2.28 o
   6   2   1      100.89      104.40      2.25 o
   7   2   1       42.58       45.33      1.96 o
   8   2   1      372.81      388.55     10.81 o
   9   2   1       78.61       77.10      3.84 o
  10   2   1        0.41        0.40      1.71 o
  11   2   1        8.55       12.17      1.98 o
  12   2   1       28.44       26.95      2.61 o
  13   2   1        2.83        0.29      2.60 o
 -13   3   1        0.47        1.05      2.43 o
 -12   3   1        0.15       -0.07      2.00 o
 -11   3   1       32.04       34.10      3.14 o
 -10   3   1       10.11        5.05      3.21 o
  -9   3   1       10.68       11.95      2.08 o
  -8   3   1        0.59        1.63      1.93 o
  -7   3   1       46.75       48.24      2.60 o
  -6   3   1       36.48       37.18      1.54 o
  -5   3   1      248.25      256.07      4.30 o
  -4   3   1     3166.12     3417.43     35.38 o
  -3   3   1       43.87       55.94      1.12 o
  -2   3   1       41.43       47.27      1.57 o
  -1   3   1     2137.09     2288.07     29.60 o
   0   3   1      244.72      292.03      4.38 o
   1   3   1       41.43       30.12      1.05 o
   2   3   1     1151.62     1201.13     16.37 o
   3   3   1       39.66       33.83      1.06 o
   4   3   1     2363.88     2412.01     27.97 o
   5   3   1      119.66      106.99      2.34 o
   6   3   1      104.45       98.26      2.14 o
   7   3   1      141.44      144.49      3.19 o
   8   3   1       13.56       13.27      1.93 o
   9   3   1      273.59      283.47      7.33 o
  10   3   1       12.22       12.49      2.26 o
  11   3   1        1.63        2.16      1.75 o
  12   3   1        0.12       -1.94      1.94 o
  13   3   1        3.05        0.28      2.19 o
 -13   4   1       20.00       26.65      4.36 o
 -12   4   1        0.20       -2.29      2.29 o
 -11   4   1        4.93        6.81      2.77 o
 -10   4   1        1.94        3.82      2.90 o
  -9   4   1       67.86       66.23      6.93 o
  -8   4   1       29.65       23.84      2.21 o
  -7   4   1       40.25       40.37      2.51 o
  -6   4   1      134.87      136.17      3.08 o
  -5   4   1       74.99       74.11      2.14 o
  -4   4   1       38.22       44.40      2.05 o
  -3   4   1      730.72      795.66     10.84 o
  -2   4   1       10.56       17.24      1.15 o
  -1   4   1        6.08        8.25      0.76 o
   0   4   1       36.06       45.63      1.26 o
   1   4   1     1896.67     1879.28     20.27 o
   2   4   1       50.65       40.65      1.77 o
   3   4   1     1474.97     1584.21     36.30 o
   4   4   1      351.52      353.73      7.63 o
   5   4   1       73.52       84.24      1.91 o
   6   4   1       82.68       91.86      2.13 o
   7   4   1       49.34       53.56      2.15 o
   8   4   1        0.00        0.74      1.78 o
   9   4   1        1.29        5.45      2.29 o
  10   4   1       62.58       62.65      4.60 o
  11   4   1        1.24       -0.87      2.24 o
  12   4   1        0.19       -1.91      1.91 o
  13   4   1        4.31       -1.26      5.55 o
 -12   5   1        3.77       -0.64      2.71 o
 -11   5   1        1.01       -1.01      2.33 o
 -10   5   1        0.02        1.69      2.42 o
  -9   5   1      142.33      122.76      8.95 o
  -8   5   1      128.55      126.12      5.93 o
  -7   5   1      108.70       93.90      4.84 o
  -6   5   1       27.73       33.99      3.91 o
  -5   5   1       31.74       37.91      1.90 o
  -4   5   1       47.70       45.77      1.97 o
  -3   5   1      321.08      315.06      5.02 o
  -2   5   1      471.20      491.35      9.10 o
  -1   5   1      529.23      518.51      8.72 o
   0   5   1       15.54       17.68      0.96 o
   1   5   1      564.45      606.84     10.83 o
   2   5   1      283.25      310.51      6.15 o
   3   5   1      538.24      523.46      7.77 o
   4   5   1      265.56      282.30      6.90 o
   5   5   1        3.19        5.27      0.85 o
   6   5   1      251.13      246.62      6.42 o
   7   5   1      199.43      183.93     11.10 o
   8   5   1        0.43        0.60      1.91 o
   9   5   1        0.87       -1.95      4.41 o
  10   5   1        6.65        6.60      2.71 o
  11   5   1        0.69        1.08      2.60 o
  12   5   1       11.43       10.96      5.17 o
 -11   6   1        2.50        3.80      2.90 o
 -10   6   1        0.06       -1.51      3.28 o
  -9   6   1        8.13       14.47      3.03 o
  -8   6   1        0.60        1.16      2.18 o
  -7   6   1      127.11      124.86      8.57 o
  -6   6   1      193.75      184.82      6.71 o
  -5   6   1      347.56      360.04      9.94 o
  -4   6   1       58.48       75.64      6.48 o
  -3   6   1      149.01      147.00      3.04 o
  -2   6   1       40.78       37.48      2.15 o
  -1   6   1       42.23       41.07      2.29 o
   0   6   1      760.82      801.83      9.39 o
   1   6   1      145.00      144.97      3.30 o
   2   6   1       69.69       77.23      2.42 o
   3   6   1        1.84        0.65      0.78 o
   4   6   1       28.98       23.99      2.29 o
   5   6   1     1247.74     1217.65     20.01 o
   6   6   1      326.63      331.52      9.66 o
   7   6   1       96.69       78.77      4.54 o
   8   6   1        6.54        6.23      2.42 o
   9   6   1        1.02       -1.00      2.18 o
  10   6   1        6.02        6.02      3.53 o
  11   6   1        0.04        1.02      3.15 o
 -11   7   1       31.76       36.74      4.48 o
 -10   7   1       20.15       25.16      3.87 o
  -9   7   1        1.10        5.41      2.84 o
  -8   7   1      132.44      131.86      6.42 o
  -7   7   1       58.68       56.51      4.23 o
  -6   7   1       27.65       29.32      3.30 o
  -5   7   1       42.43       48.08      3.73 o
  -4   7   1      590.89      598.72     23.07 o
  -3   7   1       35.68       32.16      3.95 o
  -2   7   1       56.62       46.06      2.05 o
  -1   7   1      105.67       91.22      2.49 o
   0   7   1       59.66       67.53      2.45 o
   1   7   1      139.64      131.55      4.97 o
   2   7   1        2.18        1.64      1.24 o
   3   7   1        8.52        4.64      2.23 o
   4   7   1       57.02       47.02      2.59 o
   5   7   1       30.83       26.95      2.91 o
   6   7   1       40.12       47.35      3.76 o
   7   7   1        0.62        2.21      2.22 o
   8   7   1       43.54       48.10      4.30 o
   9   7   1       67.73       67.85      5.02 o
  10   7   1        5.22        7.21      3.91 o
  11   7   1        8.51       16.58      3.73 o
 -10   8   1        8.78        3.16      4.41 o
  -9   8   1       11.01       10.38      4.29 o
  -8   8   1       16.70       23.04      5.17 o
  -7   8   1       65.04       73.64     10.46 o
  -6   8   1       11.10       12.12      2.76 o
  -5   8   1        4.54        2.65      4.67 o
  -4   8   1       24.32       11.23      2.36 o
  -3   8   1       69.04       73.38      6.05 o
  -2   8   1       67.63       75.67      2.92 o
  -1   8   1        0.00       -0.36      1.15 o
   0   8   1        4.63       10.88      2.55 o
   1   8   1        8.78        8.87      1.48 o
   2   8   1       64.39       72.32      3.22 o
   3   8   1       69.48       56.96      3.37 o
   4   8   1       10.12        7.67      2.40 o
   5   8   1       59.43       49.39      3.91 o
   6   8   1       32.55       32.23      4.41 o
   7   8   1       25.86       19.88      3.27 o
   8   8   1       15.33       13.48      7.06 o
   9   8   1       43.86       33.32      4.18 o
  10   8   1        7.10        8.73      4.16 o
  -9   9   1        3.84        1.13      3.09 o
  -8   9   1       19.32       21.08      3.69 o
  -7   9   1        3.50        2.02      3.53 o
  -6   9   1        9.77       13.11      3.78 o
  -5   9   1       32.95       32.02      4.79 o
  -4   9   1       45.04       48.67      5.55 o
  -3   9   1       75.33       81.14      4.92 o
  -2   9   1       42.96       42.55      4.16 o
  -1   9   1       36.64       32.11      2.22 o
   0   9   1        5.42        6.24      1.50 o
   1   9   1        2.83        2.97      1.53 o
   2   9   1        4.71        5.27      1.77 o
   3   9   1        0.81       -2.52      2.52 o
   4   9   1      104.22      102.63      7.31 o
   5   9   1       19.02       20.43      4.03 o
   6   9   1       18.56       17.90      4.29 o
   7   9   1        0.00        0.50      3.03 o
   8   9   1        1.88        1.90      2.91 o
   9   9   1        0.09        3.68      3.08 o
  -7  10   1        0.02        2.77      3.53 o
  -6  10   1        1.74        6.81      3.78 o
  -5  10   1       14.86       12.28      3.15 o
  -4  10   1        0.10        2.38      2.42 o
  -3  10   1        0.67       -1.53      2.24 o
  -2  10   1       29.01       18.69      3.02 o
  -1  10   1       11.30        7.50      1.96 o
   0  10   1        1.15        0.60      1.44 o
   1  10   1        0.87       -0.38      1.53 o
   2  10   1        1.61       -2.49      3.66 o
   3  10   1       17.05       16.62      3.02 o
   4  10   1        2.56        1.26      3.03 o
   5  10   1       10.20       14.12      4.29 o
   6  10   1        0.56       -2.02      3.03 o
   7  10   1        9.30       14.12      4.29 o
  -5  11   1        1.98        2.52      3.28 o
  -4  11   1       16.21       13.68      4.92 o
  -3  11   1        0.22       -1.19      2.42 o
  -2  11   1        7.33       10.68      2.91 o
  -1  11   1       18.03       18.29      2.61 o
   0  11   1        1.86        0.60      2.03 o
   1  11   1        0.00        1.26      2.62 o
   2  11   1        4.92        1.03      2.40 o
   3  11   1        0.51        1.66      2.60 o
   4  11   1        0.03       -0.76      2.79 o
   5  11   1        2.52        2.06      2.97 o
  -1  12   1        2.62        1.01      3.53 o
   0  12   1        6.84        3.09      3.40 o
   1  12   1        1.48        2.27      4.03 o
 -12   0   2       33.85       44.69      4.30 o
 -10   0   2      115.15      107.66      5.27 o
  -8   0   2       32.64       34.09      2.84 o
  -6   0   2      424.17      432.99     10.30 o
  -4   0   2      642.42      688.41     20.68 o
  -2   0   2      673.21      769.35     21.69 o
   0   0   2      231.08      142.29      2.38 o
   2   0   2      426.09      544.02     15.14 o
   4   0   2      780.06      969.91     14.88 o
   6   0   2       69.25       73.49      2.53 o
   8   0   2      246.16      261.67      7.86 o
  10   0   2       44.53       34.63      3.31 o
  12   0   2        7.30        5.26      2.66 o
 -13   1   2        1.90        1.34      1.91 o
 -12   1   2       18.63       22.02      2.44 o
 -11   1   2        0.26        0.23      1.58 o
 -10   1   2        1.19       -1.64      1.64 o
  -9   1   2      368.26      341.15      6.94 o
  -8   1   2      160.15      151.70      4.74 o
  -7   1   2        2.48        2.64      1.25 o
  -6   1   2      660.14      641.16     14.80 o
  -5   1   2      103.12      118.38      3.37 o
  -4   1   2     1761.98     1633.69     32.00 o
  -3   1   2      958.20      811.35     14.83 o
  -2   1   2     4724.35     4688.90     87.28 o
  -1   1   2      115.92      193.07      2.85 o
   0   1   2     7124.24     6936.28     72.14 o
   1   1   2       40.05       20.16      0.44 o
   2   1   2    24503.47    23640.55    225.76 o
   3   1   2        4.86       10.21      0.83 o
   4   1   2      628.45      710.62      8.01 o
   5   1   2        8.37        6.57      0.78 o
   6   1   2        0.47        1.22      0.84 o
   7   1   2       97.86      112.41      3.33 o
   8   1   2      253.13      259.25      5.52 o
   9   1   2      197.18      183.48      4.71 o
  10   1   2       14.38       15.52      2.04 o
  11   1   2        0.19        1.38      1.61 o
  12   1   2        1.55       -0.13      1.73 o
  13   1   2       67.58       83.04      4.07 o
 -13   2   2        1.17        0.61      2.01 o
 -12   2   2        1.03        0.74      1.78 o
 -11   2   2        6.73        7.67      1.88 o
 -10   2   2       11.64        9.55      1.75 o
  -9   2   2       79.09       78.41      3.71 o
  -8   2   2      165.94      148.19      6.21 o
  -7   2   2       53.59       63.06      2.93 o
  -6   2   2       43.87       32.91      2.17 o
  -5   2   2      606.40      745.43     12.97 o
  -4   2   2      764.24      825.77     13.81 o
  -3   2   2     1818.34     1785.34     23.42 o
  -2   2   2     1972.95     1927.39     38.37 o
  -1   2   2      861.99      918.04      9.95 o
   0   2   2    25141.14    24744.96    238.43 o
   1   2   2     1724.14     1866.99     21.70 o
   2   2   2      824.16      908.29      9.88 o
   3   2   2     1391.87     1437.60     16.89 o
   4   2   2      360.30      380.60      5.17 o
   5   2   2        4.87        7.37      0.75 o
   6   2   2      361.05      349.65      5.15 o
   7   2   2      623.28      674.62      9.09 o
   8   2   2       38.33       39.74      1.98 o
   9   2   2        0.05       -0.64      1.38 o
  10   2   2       43.57       38.81      2.69 o
  11   2   2       12.40        7.27      2.33 o
  12   2   2       11.25        8.72      2.05 o
  13   2   2       28.41       28.41      2.83 o
 -13   3   2        4.21        0.48      2.22 o
 -12   3   2        6.00        8.58      2.42 o
 -11   3   2       28.90       19.02      3.72 o
 -10   3   2       20.32       15.78      2.30 o
  -9   3   2      221.55      204.72      6.04 o
  -8   3   2       49.81       51.16      4.21 o
  -7   3   2       69.01       70.76      3.16 o
  -6   3   2      109.44       99.20      3.43 o
  -5   3   2     2292.92     2446.21     32.34 o
  -4   3   2      981.88      877.82     11.52 o
  -3   3   2      138.63      171.86      2.98 o
  -2   3   2     1130.64     1218.14     14.54 o
  -1   3   2       12.68       11.72      0.62 o
   0   3   2     2281.05     2188.91     57.20 o
   1   3   2     2636.96     2685.03     31.15 o
   2   3   2       15.90       21.78      0.97 o
   3   3   2      405.63      374.69      5.03 o
   4   3   2     3259.08     3039.36     35.04 o
   5   3   2       58.77       49.97      1.52 o
   6   3   2        6.20        7.92      0.85 o
   7   3   2        0.09       -0.41      0.78 o
   8   3   2       63.93       62.93      2.03 o
   9   3   2       38.02       27.52      2.96 o
  10   3   2        0.01       -1.95      1.95 o
  11   3   2        1.54       -1.43      2.11 o
  12   3   2        0.63       -1.36      1.86 o
  13   3   2        0.92       -0.65      2.30 o
 -13   4   2        1.46       -0.50      5.30 o
 -12   4   2       18.92       19.96      3.57 o
 -11   4   2        0.39        4.44      2.54 o
 -10   4   2        0.14        2.85      2.29 o
  -9   4   2       11.98        3.67      3.40 o
  -8   4   2        0.58       -1.77      1.77 o
  -7   4   2       30.78       36.41      2.89 o
  -6   4   2      261.85      238.90     12.15 o
  -5   4   2       36.19       37.20      1.40 o
  -4   4   2       83.10       83.09      1.93 o
  -3   4   2      379.59      468.97     11.58 o
  -2   4   2     1061.69      962.18     25.90 o
  -1   4   2      326.72      325.60      6.02 o
   0   4   2        7.07        9.11      1.01 o
   1   4   2     1071.59     1207.56     14.56 o
   2   4   2      340.89      353.81      4.79 o
   3   4   2     1133.89     1169.13     18.95 o
   4   4   2      196.13      213.19      4.63 o
   5   4   2       53.95       62.40      1.74 o
   6   4   2        8.75        7.46      0.88 o
   7   4   2      330.48      302.38      4.85 o
   8   4   2       15.97       11.19      1.97 o
   9   4   2        2.55        2.09      2.29 o
  10   4   2        0.01        0.52      2.14 o
  11   4   2       36.54       29.40      3.68 o
  12   4   2        0.01       -1.87      1.87 o
 -12   5   2       12.58        9.21      3.31 o
 -11   5   2        0.71       -0.17      2.36 o
 -10   5   2        1.62        1.25      2.18 o
  -9   5   2        3.66        5.88      2.60 o
  -8   5   2      185.77      165.46      8.07 o
  -7   5   2       32.42       27.72      4.16 o
  -6   5   2       28.25       25.93      2.73 o
  -5   5   2      163.16      202.46      6.53 o
  -4   5   2      199.83      224.24      4.75 o
  -3   5   2        0.27        1.89      0.76 o
  -2   5   2       61.79       56.03      1.84 o
  -1   5   2       67.40       88.47      2.11 o
   0   5   2      850.53     1090.90     17.11 o
   1   5   2      680.22      791.32     10.03 o
   2   5   2      201.69      188.69      4.41 o
   3   5   2     2541.30     2604.92     30.29 o
   4   5   2      224.80      215.29      3.50 o
   5   5   2      325.69      312.36      8.20 o
   6   5   2      655.66      681.73     12.20 o
   7   5   2      191.17      164.70      7.82 o
   8   5   2        2.53        0.06      2.65 o
   9   5   2        0.44       -0.90      2.05 o
  10   5   2       27.34       27.75      6.68 o
  11   5   2        0.08       -0.15      2.52 o
  12   5   2       13.13       14.65      3.63 o
 -11   6   2        0.13       -2.42      2.42 o
 -10   6   2        0.23       -1.73      2.24 o
  -9   6   2        1.54        1.33      2.42 o
  -8   6   2      113.27      127.45      9.71 o
  -7   6   2       52.10       36.61      3.33 o
  -6   6   2       28.99       29.73      2.97 o
  -5   6   2       40.11       35.81      2.97 o
  -4   6   2      713.14      719.26     16.12 o
  -3   6   2        2.26        0.51      0.68 o
  -2   6   2        2.17        1.12      0.83 o
  -1   6   2      229.34      213.56      6.74 o
   0   6   2      343.41      384.32      9.66 o
   1   6   2      109.15      111.32      2.94 o
   2   6   2      305.69      281.19      7.36 o
   3   6   2       12.58       13.45      1.49 o
   4   6   2       73.67       68.35      2.24 o
   5   6   2      867.43      856.82     14.84 o
   6   6   2       18.89       13.30      2.54 o
   7   6   2      167.04      156.10      6.42 o
   8   6   2        7.50       -2.27      2.27 o
   9   6   2       10.50        5.94      2.66 o
  10   6   2       13.82       16.61      3.31 o
  11   6   2        3.17        2.83      2.75 o
 -11   7   2       27.70       37.52      8.07 o
 -10   7   2        3.56        0.21      2.73 o
  -9   7   2       31.60       36.70      3.94 o
  -8   7   2       20.77       26.32      3.39 o
  -7   7   2        0.34        0.04      2.12 o
  -6   7   2      399.82      409.82     11.37 o
  -5   7   2      238.35      234.33      7.64 o
  -4   7   2       83.89       98.81     11.47 o
  -3   7   2      487.16      490.31     13.28 o
  -2   7   2        4.66        8.09      1.16 o
  -1   7   2        5.24        5.34      0.98 o
   0   7   2      187.66      177.19      4.06 o
   1   7   2       60.25       56.76      5.06 o
   2   7   2        6.66        8.87      1.42 o
   3   7   2      264.11      229.36      4.77 o
   4   7   2      261.67      242.24      7.82 o
   5   7   2        6.36        6.28      2.52 o
   6   7   2        0.95       -1.66      2.77 o
   7   7   2       31.50       31.32      3.51 o
   8   7   2       11.78        9.85      4.79 o
   9   7   2       25.28       26.25      3.81 o
  10   7   2       13.33       14.57      4.92 o
  11   7   2        1.22       -2.22      2.94 o
 -10   8   2       18.42       18.35      3.81 o
  -9   8   2       18.76       24.64      5.17 o
  -8   8   2        0.29       -0.76      3.78 o
  -7   8   2        0.09       -1.34      4.29 o
  -6   8   2       11.25       13.95      4.29 o
  -5   8   2       14.96       18.21      2.84 o
  -4   8   2        6.95        8.89      3.91 o
  -3   8   2        0.81       -1.63      1.63 o
  -2   8   2       11.29        6.86      1.45 o
  -1   8   2      180.76      181.11      4.34 o
   0   8   2        0.53        0.36      1.16 o
   1   8   2        0.23       -0.89      1.26 o
   2   8   2      117.75      109.22      5.17 o
   3   8   2       13.85       17.93      2.30 o
   4   8   2       86.03       90.39      5.17 o
   5   8   2        0.28        0.74      2.77 o
   6   8   2        3.48        3.53      2.36 o
   7   8   2        2.25       -0.33      4.79 o
   8   8   2       22.69       23.76      3.69 o
   9   8   2       23.98       24.64      9.46 o
  10   8   2       27.14       35.46      4.60 o
  -9   9   2       28.82       31.68      8.83 o
  -8   9   2        7.35        8.56      6.93 o
  -7   9   2        0.43        0.00      3.03 o
  -6   9   2        3.48        5.04      3.53 o
  -5   9   2       47.30       46.15      5.04 o
  -4   9   2        5.25        6.25      2.36 o
  -3   9   2        2.55        2.57      2.24 o
  -2   9   2        3.48        6.28      2.52 o
  -1   9   2        1.68        1.83      1.39 o
   0   9   2        1.41       -1.25      1.25 o
   1   9   2       13.20       20.99      1.98 o
   2   9   2       65.55       65.57      4.09 o
   3   9   2       42.79       31.02      4.54 o
   4   9   2       22.10       16.14      3.78 o
   5   9   2       61.09       60.27      6.05 o
   6   9   2       15.07       18.16      4.29 o
   7   9   2        0.21       -2.52      3.28 o
   8   9   2        4.21        0.39      2.91 o
   9   9   2        4.35        3.90      3.13 o
  -7  10   2        8.66        6.81      3.78 o
  -6  10   2        6.20        4.71      2.84 o
  -5  10   2       11.33        6.74      3.03 o
  -4  10   2       13.60       10.80      3.78 o
  -3  10   2        4.96        3.75      2.65 o
  -2  10   2       18.32       16.04      2.91 o
  -1  10   2       12.01       10.97      2.16 o
   0  10   2        0.76       -1.38      1.38 o
   1  10   2        3.76        2.83      1.57 o
   2  10   2       15.14       13.44      3.02 o
   3  10   2        2.24        3.53      3.28 o
   4  10   2        0.63       -2.77      2.77 o
   5  10   2        2.61        2.02      3.28 o
   6  10   2        4.27        6.56      3.78 o
   7  10   2        4.04        1.77      3.78 o
  -5  11   2        8.75        9.60      3.33 o
  -4  11   2       21.50       19.53      3.69 o
  -3  11   2        3.64        4.48      2.79 o
  -2  11   2        9.55        9.23      2.84 o
  -1  11   2        1.73        1.84      1.93 o
   0  11   2       37.79       32.90      3.05 o
   1  11   2        3.82        8.35      2.30 o
   2  11   2        0.03       -2.18      2.18 o
   3  11   2        3.33        4.84      2.94 o
   4  11   2        2.04        2.53      2.84 o
   5  11   2        9.06       16.89      4.79 o
   0  12   2        1.37        3.62      2.76 o
 -13   0   3       97.04      111.01      6.48 o
 -11   0   3       26.75       23.13      3.26 o
  -9   0   3      276.40      252.63      9.71 o
  -7   0   3       25.38       23.40      3.78 o
  -5   0   3      139.30      112.23      3.87 o
  -3   0   3        4.60        8.57      1.51 o
  -1   0   3     3971.33     3732.87     67.10 o
   1   0   3     2568.73     2478.69     31.31 o
   3   0   3     2011.47     1948.31     37.65 o
   5   0   3     1158.17     1237.63     19.38 o
   7   0   3      159.96      190.00      4.57 o
   9   0   3      273.95      270.57      8.36 o
  11   0   3       29.76       32.10      3.45 o
  13   0   3        1.82       -0.19      3.53 o
 -13   1   3        0.10       -0.08      2.00 o
 -12   1   3        3.11        4.41      1.97 o
 -11   1   3        1.90        0.88      1.53 o
 -10   1   3        0.51       -1.03      1.47 o
  -9   1   3        3.11       -0.32      1.40 o
  -8   1   3      297.36      286.35     11.14 o
  -7   1   3      110.37      110.74      4.98 o
  -6   1   3      141.90      106.68      3.38 o
  -5   1   3      309.73      308.50      8.20 o
  -4   1   3      205.93      166.75      4.98 o
  -3   1   3     5221.96     5256.74     79.27 o
  -2   1   3      341.82      321.17      6.93 o
  -1   1   3     4964.48     4932.03     56.05 o
   0   1   3     8634.68     8526.55     76.11 o
   1   1   3     6575.96     6297.74     59.41 o
   2   1   3     3016.24     2726.13     26.25 o
   3   1   3     6590.87     6667.36     63.58 o
   4   1   3      896.54      902.41      9.99 o
   5   1   3       29.37       28.93      1.05 o
   6   1   3      238.79      198.53      3.12 o
   7   1   3       57.81       55.26      2.80 o
   8   1   3        0.61        1.02      1.31 o
   9   1   3      198.16      197.42      4.92 o
  10   1   3       57.72       54.84      3.20 o
  11   1   3       18.74        9.98      1.94 o
  12   1   3        5.30        2.27      1.89 o
  13   1   3        0.79        0.21      1.98 o
 -13   2   3        1.33       -0.74      1.94 o
 -12   2   3        4.17        3.12      2.39 o
 -11   2   3       91.23       86.85      3.66 o
 -10   2   3       10.46        9.46      1.69 o
  -9   2   3       79.54       66.97      4.31 o
  -8   2   3      151.35      159.85      4.88 o
  -7   2   3      227.95      224.90     11.00 o
  -6   2   3        0.03        3.07      1.50 o
  -5   2   3       82.06       84.35      2.86 o
  -4   2   3     2266.94     2254.53     29.52 o
  -3   2   3     1303.07     1199.99     16.02 o
  -2   2   3      745.10      941.26     14.93 o
  -1   2   3     1322.98     1346.02     13.15 o
   0   2   3      102.03       83.33      1.28 o
   1   2   3     3695.62     3549.33     31.87 o
   2   2   3     2052.63     1987.73     20.77 o
   3   2   3      833.55      808.10      8.29 o
   4   2   3      772.85      793.43      8.93 o
   5   2   3      215.84      262.99      4.03 o
   6   2   3       33.42       31.13      1.42 o
   7   2   3       96.23      106.80      2.59 o
   8   2   3       66.57       72.68      3.17 o
   9   2   3       35.39       31.17      2.22 o
  10   2   3        0.54        1.65      1.51 o
  11   2   3        4.82        1.70      2.51 o
  12   2   3       18.06       14.93      3.93 o
  13   2   3       12.94        9.74      2.31 o
 -13   3   3        0.23        0.36      2.06 o
 -12   3   3        4.37        4.44      2.17 o
 -11   3   3       15.89       12.50      2.40 o
 -10   3   3        2.79        4.88      1.87 o
  -9   3   3        2.00        2.33      2.57 o
  -8   3   3       61.12       46.14      2.77 o
  -7   3   3       10.12        8.41      1.47 o
  -6   3   3        5.03        1.32      1.09 o
  -5   3   3      681.99      744.54     14.20 o
  -4   3   3     1237.48     1348.07     22.17 o
  -3   3   3     1583.81     1623.67     27.28 o
  -2   3   3      697.16      731.04     10.04 o
  -1   3   3      741.13      937.76     10.53 o
   0   3   3       27.31       23.99      0.88 o
   1   3   3     1194.60     1325.62     15.76 o
   2   3   3     1880.46     1919.46     22.31 o
   3   3   3       45.26       21.04      0.79 o
   4   3   3      542.66      582.82      7.59 o
   5   3   3      487.94      461.97      6.40 o
   6   3   3        0.02        0.28      0.65 o
   7   3   3        8.18        7.58      0.99 o
   8   3   3        5.44       11.90      1.22 o
   9   3   3        7.72        1.00      1.60 o
  10   3   3        3.91        0.09      1.90 o
  11   3   3        3.83        2.66      2.40 o
  12   3   3        1.13       -0.92      1.86 o
  13   3   3        0.00       -0.72      2.28 o
 -12   4   3        1.72        2.98      2.75 o
 -11   4   3        6.33        8.40      2.79 o
 -10   4   3       15.21       18.86      3.03 o
  -9   4   3       71.04       52.16      3.94 o
  -8   4   3      109.43      105.59      4.08 o
  -7   4   3      468.91      435.93      9.03 o
  -6   4   3       87.03       76.61      4.29 o
  -5   4   3      454.35      461.44      8.00 o
  -4   4   3       12.50       22.96      1.20 o
  -3   4   3      291.38      328.72      5.05 o
  -2   4   3      404.28      415.18     13.50 o
  -1   4   3     1412.47     1515.34     18.22 o
   0   4   3     3000.70     3133.22     44.72 o
   1   4   3      867.24      856.80     10.62 o
   2   4   3      329.49      307.66      4.39 o
   3   4   3      764.41      733.80      9.44 o
   4   4   3      221.87      196.51      3.25 o
   5   4   3      703.93      689.20      9.01 o
   6   4   3        0.72       -0.07      0.78 o
   7   4   3       27.37       21.79      1.97 o
   8   4   3       97.04       88.34      3.00 o
   9   4   3       45.47       39.27      3.76 o
  10   4   3        5.34        1.70      2.47 o
  11   4   3       11.96        3.10      5.67 o
  12   4   3        0.21       -1.54      2.68 o
 -12   5   3        0.23       -0.70      2.71 o
 -11   5   3        1.34       -0.25      2.42 o
 -10   5   3       10.27       11.11      2.91 o
  -9   5   3        0.03        0.06      2.18 o
  -8   5   3       68.71       71.12      4.48 o
  -7   5   3      163.21      163.21      6.35 o
  -6   5   3      221.64      203.99      6.89 o
  -5   5   3      164.91      151.45      5.51 o
  -4   5   3      360.34      342.62      6.51 o
  -3   5   3      969.35      944.31     15.29 o
  -2   5   3      126.93      179.89      3.99 o
  -1   5   3      320.80      373.00      6.14 o
   0   5   3      146.28      170.95      3.25 o
   1   5   3      995.35      999.55     12.44 o
   2   5   3        0.24        0.57      0.58 o
   3   5   3        0.93        1.36      0.98 o
   4   5   3      570.03      551.96      7.39 o
   5   5   3       82.59       76.53      2.31 o
   6   5   3      365.19      309.65      5.45 o
   7   5   3       22.43       28.01      3.39 o
   8   5   3       46.52       49.50      4.29 o
   9   5   3        7.02        4.54      2.65 o
  10   5   3        2.07        1.87      2.47 o
  11   5   3        0.34       -2.07      2.52 o
  12   5   3        1.99        0.73      3.13 o
 -11   6   3        0.20        1.65      4.16 o
 -10   6   3       25.69       25.69      3.68 o
  -9   6   3       10.56        1.44      3.03 o
  -8   6   3       12.00       12.45      3.28 o
  -7   6   3        5.51        4.50      2.18 o
  -6   6   3       15.15       18.32      2.66 o
  -5   6   3       16.75       19.26      2.54 o
  -4   6   3        4.51        8.62      1.94 o
  -3   6   3       65.80       75.04      2.63 o
  -2   6   3        0.19       -0.24      0.75 o
  -1   6   3       12.72       13.00      1.07 o
   0   6   3      183.53      199.58      3.46 o
   1   6   3     1129.33     1139.36     14.22 o
   2   6   3       12.73       10.46      1.16 o
   3   6   3      179.00      181.97      3.82 o
   4   6   3      164.73      148.75      6.15 o
   5   6   3      678.52      708.47     12.79 o
   6   6   3       90.50       84.33      4.42 o
   7   6   3        4.28        4.34      2.40 o
   8   6   3       24.55       22.76      6.43 o
   9   6   3        2.91        2.12      2.33 o
  10   6   3        1.26       -3.15      3.15 o
  11   6   3        0.01        0.34      2.75 o
 -11   7   3        0.01       -1.64      2.97 o
 -10   7   3       37.19       45.93      4.54 o
  -9   7   3       34.18       37.09      5.42 o
  -8   7   3       19.39       21.53      3.33 o
  -7   7   3       49.41       54.32      3.99 o
  -6   7   3       12.28        8.06      4.67 o
  -5   7   3       66.07       65.08      4.09 o
  -4   7   3      796.32      753.76     19.42 o
  -3   7   3       67.96       66.42      6.50 o
  -2   7   3      150.08      161.77      3.42 o
  -1   7   3       74.10       60.19      2.04 o
   0   7   3       53.81       55.93      2.66 o
   1   7   3       47.26       52.22      4.27 o
   2   7   3      213.07      219.01      6.81 o
   3   7   3      108.46      122.29      3.24 o
   4   7   3       53.92       49.79      2.67 o
   5   7   3       25.24       16.29      3.36 o
   6   7   3       20.35       20.27      2.97 o
   7   7   3      112.40      102.23     11.73 o
   8   7   3       18.22       21.80      3.39 o
   9   7   3        8.69        7.31      4.29 o
  10   7   3       18.95       29.32      4.18 o
  11   7   3       24.58       18.71      3.94 o
 -10   8   3        1.85        4.62      3.26 o
  -9   8   3       27.65       29.65      4.05 o
  -8   8   3       31.51       33.34      5.17 o
  -7   8   3        1.57        3.88      2.48 o
  -6   8   3        3.82        3.78      2.32 o
  -5   8   3       19.04       14.16      2.76 o
  -4   8   3      325.07      335.45      9.97 o
  -3   8   3      190.39      171.95      9.08 o
  -2   8   3       26.35       19.64      2.12 o
  -1   8   3        0.68       -0.15      1.23 o
   0   8   3      104.66       83.76      3.13 o
   1   8   3       16.10        9.47      2.35 o
   2   8   3        0.95        0.98      1.87 o
   3   8   3        0.54        0.04      1.76 o
   4   8   3      130.29      130.33      4.42 o
   5   8   3      104.54       89.54      5.17 o
   6   8   3       70.95       70.16      4.70 o
   7   8   3        7.69        8.80      2.91 o
   8   8   3       10.56       15.57      3.39 o
   9   8   3        0.61        1.80      2.97 o
  10   8   3        7.13       11.94      6.68 o
  -9   9   3       33.88       47.32      4.91 o
  -8   9   3       19.18       27.91      4.05 o
  -7   9   3        0.39        6.56      3.78 o
  -6   9   3        0.70       -1.51      2.77 o
  -5   9   3        1.45        1.20      2.36 o
  -4   9   3        5.91        6.69      2.48 o
  -3   9   3        5.67        7.87      3.15 o
  -2   9   3       32.36       33.18      3.30 o
  -1   9   3       30.21       22.37      2.00 o
   0   9   3        8.02        9.85      1.72 o
   1   9   3       20.62       16.03      1.85 o
   2   9   3       73.86       69.87      6.30 o
   3   9   3        7.16        4.68      3.03 o
   4   9   3        9.30       15.63      3.78 o
   5   9   3       14.17       17.65      4.29 o
   6   9   3       51.84       59.26      6.05 o
   7   9   3        0.23       -2.02      3.28 o
   8   9   3        5.97        2.77      3.78 o
   9   9   3       44.86       39.94      6.43 o
  -7  10   3        5.24        7.46      6.05 o
  -6  10   3        0.54        3.67      5.04 o
  -5  10   3       25.30       15.68      3.66 o
  -4  10   3       20.28       28.86      5.55 o
  -3  10   3       12.78       10.78      2.66 o
  -2  10   3        7.74        9.77      4.03 o
  -1  10   3        2.03        1.59      1.86 o
   0  10   3        3.77        4.30      1.66 o
   1  10   3        2.27        4.30      1.66 o
   2  10   3       64.46       65.00      4.59 o
   3  10   3       35.89       23.96      4.54 o
   4  10   3        3.51        1.77      3.03 o
   5  10   3        2.62        0.00      3.28 o
   6  10   3       10.46       -0.76      3.28 o
   7  10   3        0.03        5.30      3.78 o
  -5  11   3        1.07       -0.69      3.15 o
  -4  11   3        8.91        6.78      4.54 o
  -3  11   3       19.92       25.54      7.31 o
  -2  11   3       13.27       14.77      5.30 o
  -1  11   3        4.76        4.45      2.11 o
   0  11   3        9.49       13.48      3.30 o
   1  11   3        1.41        4.80      2.06 o
   2  11   3        6.34        5.74      2.76 o
   3  11   3        3.55        1.78      2.73 o
   4  11   3        5.82       14.12      4.54 o
   5  11   3        0.08       -0.50      3.78 o
 -12   0   4      104.53      129.93      6.54 o
 -10   0   4       28.37       28.42      3.91 o
  -8   0   4      662.64      619.89     14.64 o
  -6   0   4      368.08      372.59     11.98 o
  -4   0   4     1189.56     1285.78     36.56 o
  -2   0   4     7254.99     6993.43    145.25 o
   0   0   4     2581.85     2363.35     36.12 o
   2   0   4      240.79      237.17      3.52 o
   4   0   4     6218.89     6112.48     76.78 o
   6   0   4        7.58        3.51      0.98 o
   8   0   4      238.81      231.98      7.55 o
  10   0   4       62.60       59.91      4.18 o
  12   0   4        6.18       11.52      2.98 o
 -13   1   4       16.16       22.65      2.75 o
 -12   1   4       42.77       48.90      3.02 o
 -11   1   4       12.55        9.81      1.91 o
 -10   1   4       21.36       25.39      2.20 o
  -9   1   4      127.46      136.50      4.10 o
  -8   1   4        4.04        4.28      1.57 o
  -7   1   4      459.58      488.96      9.75 o
  -6   1   4        7.79        5.50      1.15 o
  -5   1   4      159.17      174.37      4.29 o
  -4   1   4       14.68       14.80      1.15 o
  -3   1   4       86.49      110.60      2.78 o
  -2   1   4      732.36      787.82     10.82 o
  -1   1   4       51.45      110.46      1.83 o
   0   1   4      403.43      394.85      4.09 o
   1   1   4      705.40      728.32      7.86 o
   2   1   4     8672.80     8288.26     73.46 o
   3   1   4     2093.03     2043.73     17.62 o
   4   1   4       47.57       80.56      1.89 o
   5   1   4      164.12      172.72      2.95 o
   6   1   4        0.05       -0.09      0.55 o
   7   1   4      111.88      130.34      2.40 o
   8   1   4      161.60      158.23      3.43 o
   9   1   4      158.95      139.53      3.46 o
  10   1   4       15.97       15.58      2.16 o
  11   1   4        0.66        0.08      1.56 o
  12   1   4        3.87        4.58      1.96 o
  13   1   4        5.57       -0.03      2.30 o
 -13   2   4        0.69       -1.88      1.88 o
 -12   2   4       11.67       12.98      2.17 o
 -11   2   4       22.64       24.37      2.30 o
 -10   2   4        2.59       -1.56      1.56 o
  -9   2   4       17.75       18.39      2.19 o
  -8   2   4       24.66       20.24      2.10 o
  -7   2   4       82.00       62.96      5.80 o
  -6   2   4      236.79      237.78      5.53 o
  -5   2   4     1097.63     1330.33     23.91 o
  -4   2   4      107.19      103.93      2.19 o
  -3   2   4     1687.40     1589.88     24.93 o
  -2   2   4      738.45      723.61      9.85 o
  -1   2   4      470.21      643.06      6.53 o
   0   2   4        3.12        4.22      0.37 o
   1   2   4      120.75      104.24      1.49 o
   2   2   4        1.08        2.15      0.37 o
   3   2   4      364.71      428.34      4.76 o
   4   2   4      702.59      817.29     10.04 o
   5   2   4        8.15        9.63      0.76 o
   6   2   4       13.13       14.49      1.32 o
   7   2   4      326.60      342.41      5.39 o
   8   2   4        3.15        2.25      0.99 o
   9   2   4      262.09      278.37      5.20 o
  10   2   4        2.53       -0.89      1.36 o
  11   2   4        0.13       -0.70      2.07 o
  12   2   4        2.99       -0.27      1.81 o
  13   2   4        6.69        6.37      2.32 o
 -13   3   4       21.79       24.05      3.10 o
 -12   3   4        3.01        0.71      2.07 o
 -11   3   4        6.10        9.22      2.84 o
 -10   3   4       55.22       46.71      3.21 o
  -9   3   4        0.77       -1.03      1.50 o
  -8   3   4       12.41       15.92      1.97 o
  -7   3   4       14.41       21.07      1.86 o
  -6   3   4        7.89        7.52      1.39 o
  -5   3   4      223.11      273.10      4.59 o
  -4   3   4      252.47      237.49      7.44 o
  -3   3   4        9.39       18.16      3.75 o
  -2   3   4       26.34       23.28      0.89 o
  -1   3   4        1.56        3.15      0.43 o
   0   3   4      164.01      120.37      2.89 o
   1   3   4       62.45       95.96      1.47 o
   2   3   4      153.25      146.21      2.46 o
   3   3   4      759.15      838.34      9.46 o
   4   3   4      881.15      935.83     10.58 o
   5   3   4      880.81      932.35     13.05 o
   6   3   4       27.00       41.09      1.55 o
   7   3   4        0.30        0.16      0.84 o
   8   3   4       17.16       15.37      1.28 o
   9   3   4      391.10      399.19     11.42 o
  10   3   4        0.01       -1.49      1.49 o
  11   3   4       10.05        6.45      2.21 o
  12   3   4        0.49       -0.72      1.88 o
  13   3   4        1.89       -1.99      2.30 o
 -12   4   4        0.54       -0.71      2.60 o
 -11   4   4        8.83       10.32      6.30 o
 -10   4   4       15.31       19.56      3.09 o
  -9   4   4       37.15       35.37      5.30 o
  -8   4   4      400.26      393.34     10.23 o
  -7   4   4       36.80       30.17      2.21 o
  -6   4   4      170.77      168.11      5.39 o
  -5   4   4       56.47       59.32      2.87 o
  -4   4   4      457.36      482.89     11.95 o
  -3   4   4      311.61      382.56      5.74 o
  -2   4   4     2522.46     2598.45     27.26 o
  -1   4   4        0.08        0.90      0.58 o
   0   4   4      816.21      964.95     14.13 o
   1   4   4     1039.34     1193.80     14.52 o
   2   4   4      550.32      490.15      6.48 o
   3   4   4        1.57        1.31      0.59 o
   4   4   4       33.25       25.72      1.05 o
   5   4   4        6.28       16.37      1.41 o
   6   4   4       82.07       74.12      2.08 o
   7   4   4      125.34      110.88      2.69 o
   8   4   4       33.86       32.62      1.98 o
   9   4   4       19.84       19.45      2.45 o
  10   4   4        0.46       -2.14      2.14 o
  11   4   4        9.77        5.75      2.94 o
  12   4   4        1.15       -2.86      2.86 o
 -12   5   4        0.11        4.17      3.15 o
 -11   5   4        0.82       -0.86      2.42 o
 -10   5   4       20.05        7.85      2.73 o
  -9   5   4       10.83        9.97      3.15 o
  -8   5   4       29.85       19.49      2.84 o
  -7   5   4      163.78      182.37      6.78 o
  -6   5   4      444.44      475.10     12.06 o
  -5   5   4       37.85       24.71      2.36 o
  -4   5   4        0.39        1.01      1.39 o
  -3   5   4       87.61      110.42      3.08 o
  -2   5   4     1288.26     1348.49     18.33 o
  -1   5   4        7.35        6.35      0.79 o
   0   5   4      980.51      884.06     11.21 o
   1   5   4        5.90       17.47      0.99 o
   2   5   4      465.83      464.50      6.36 o
   3   5   4       45.15       42.62      1.58 o
   4   5   4        0.63        0.07      0.84 o
   5   5   4      204.03      209.90      5.28 o
   6   5   4       45.90       46.94      1.97 o
   7   5   4       17.60       11.78      2.06 o
   8   5   4        0.73        1.13      2.27 o
   9   5   4       38.64       28.10      5.80 o
  10   5   4       29.07       31.63      3.81 o
  11   5   4       14.55       11.80      3.91 o
  12   5   4        0.02       -3.53      3.53 o
 -11   6   4        8.05        7.59      3.15 o
 -10   6   4        9.67       10.81      3.28 o
  -9   6   4       23.25       28.98      4.79 o
  -8   6   4        0.34        2.89      2.36 o
  -7   6   4       93.09      100.62      5.20 o
  -6   6   4       22.80       20.71      2.66 o
  -5   6   4        0.91        1.11      2.90 o
  -4   6   4       24.71       26.41      2.48 o
  -3   6   4        1.88       -0.08      0.83 o
  -2   6   4        0.27       -0.90      0.90 o
  -1   6   4       67.77       61.04      2.69 o
   0   6   4        1.92        4.02      0.76 o
   1   6   4        0.80        1.13      1.07 o
   2   6   4       69.53       49.32      1.85 o
   3   6   4       34.24       41.19      2.51 o
   4   6   4      404.33      364.86      7.10 o
   5   6   4      854.25      869.55     12.73 o
   6   6   4        6.45       10.55      2.33 o
   7   6   4       18.20       15.82      3.40 o
   8   6   4      197.57      182.21      7.39 o
   9   6   4        0.89       -1.32      2.52 o
  10   6   4        0.03       -2.24      2.24 o
  11   6   4        6.18        0.93      6.43 o
 -11   7   4        1.80        0.80      3.02 o
 -10   7   4        2.32        4.79      2.79 o
  -9   7   4       14.93       15.72      3.27 o
  -8   7   4        9.64        8.76      2.73 o
  -7   7   4       49.22       38.08      5.80 o
  -6   7   4       45.67       47.18      4.67 o
  -5   7   4       12.87        7.66      2.40 o
  -4   7   4       78.41       84.46     13.24 o
  -3   7   4      340.42      339.11      7.71 o
  -2   7   4      442.07      447.66      6.78 o
  -1   7   4       91.71       94.61      2.53 o
   0   7   4       12.11       19.11      2.03 o
   1   7   4       78.41       87.67      3.30 o
   2   7   4      408.78      395.60      8.05 o
   3   7   4       21.69       17.67      1.61 o
   4   7   4       42.59       44.05      2.59 o
   5   7   4        0.03       -1.48      1.48 o
   6   7   4      116.38      108.41      5.49 o
   7   7   4      104.98       92.90      5.20 o
   8   7   4       30.21       25.76      5.04 o
   9   7   4       70.02       84.12      5.63 o
  10   7   4       12.56       24.61      6.05 o
  11   7   4        0.08       -3.92      4.16 o
 -10   8   4        3.08        1.99      2.91 o
  -9   8   4        0.01       -1.02      3.40 o
  -8   8   4       17.72       17.73      3.45 o
  -7   8   4       78.94      103.17      6.81 o
  -6   8   4       13.64       18.69      4.29 o
  -5   8   4      109.87       94.34      4.58 o
  -4   8   4      594.37      586.81     13.20 o
  -3   8   4      122.79      108.22      5.16 o
  -2   8   4        0.01       -0.97      1.87 o
  -1   8   4      319.12      320.48      6.23 o
   0   8   4        5.54        2.85      1.55 o
   1   8   4        0.19       -0.81      1.35 o
   2   8   4       49.73       51.77      3.47 o
   3   8   4        8.48       15.62      2.40 o
   4   8   4       60.82       67.10      4.05 o
   5   8   4        1.37        1.31      2.22 o
   6   8   4       14.43       13.05      4.03 o
   7   8   4      161.87      160.35      7.07 o
   8   8   4        4.93        2.52      5.80 o
   9   8   4        0.62       -0.79      2.56 o
  10   8   4       37.97       38.40      4.66 o
  -9   9   4       16.49       21.69      5.80 o
  -8   9   4       14.52       17.64      3.63 o
  -7   9   4        0.34       -1.96      1.96 o
  -6   9   4       10.74       10.48      3.03 o
  -5   9   4       58.44       39.59      3.87 o
  -4   9   4       52.11       47.60      4.05 o
  -3   9   4       68.62       63.70      4.67 o
  -2   9   4        4.02       -1.39      1.96 o
  -1   9   4        4.47        1.79      2.01 o
   0   9   4      289.89      288.50      6.58 o
   1   9   4      110.49      111.36      8.42 o
   2   9   4       50.95       59.30      4.01 o
   3   9   4        8.54        9.10      2.40 o
   4   9   4       10.08       11.85      3.53 o
   5   9   4        3.45        3.53      3.03 o
   6   9   4       16.61       21.43      4.79 o
   7   9   4        1.66       -2.27      3.03 o
   8   9   4        0.23        1.77      3.78 o
  -7  10   4       12.65       13.96      3.45 o
  -6  10   4       32.65       37.33      4.30 o
  -5  10   4        7.55        4.77      2.73 o
  -4  10   4       52.48       49.53      4.34 o
  -3  10   4        1.25        3.34      2.30 o
  -2  10   4       15.51       15.56      7.44 o
  -1  10   4       52.95       42.35      4.22 o
   0  10   4       45.30       37.04      3.26 o
   1  10   4        5.03        2.28      1.60 o
   2  10   4       17.41       13.89      3.15 o
   3  10   4        0.64        1.01      3.03 o
   4  10   4       10.62       11.35      4.03 o
   5  10   4        8.75       13.87      4.29 o
   6  10   4        0.05        1.77      3.53 o
   7  10   4        0.22        1.26      3.78 o
  -5  11   4        1.51        1.49      2.84 o
  -4  11   4        0.35        3.41      2.84 o
  -3  11   4        6.61       11.77      3.15 o
  -2  11   4        9.28        8.45      2.90 o
  -1  11   4        0.83        1.22      1.94 o
   0  11   4       12.43       12.72      2.51 o
   1  11   4       21.93       17.20      2.61 o
   2  11   4        7.36       13.37      3.21 o
   3  11   4       11.45        7.13      3.09 o
   4  11   4       18.80       20.68      4.79 o
   5  11   4        0.30        2.27      4.03 o
 -13   0   5       30.25       36.44      4.18 o
 -11   0   5      278.06      278.28      9.44 o
  -9   0   5        0.44       -0.44      2.18 o
  -7   0   5     2197.11     2142.82     42.04 o
  -5   0   5      691.79      633.69     20.17 o
  -3   0   5     5010.23     5396.22     97.06 o
  -1   0   5    20836.85    20107.68    361.30 o
   1   0   5      955.19      959.61     14.17 o
   3   0   5      172.73      185.28      3.04 o
   5   0   5     4986.13     5075.34     76.21 o
   7   0   5      493.90      440.82      8.35 o
   9   0   5       28.49       32.93      3.36 o
  11   0   5        1.34       -0.16      2.14 o
  13   0   5       30.12       46.86      6.05 o
 -13   1   5       10.25        5.76      2.03 o
 -12   1   5        0.47       -1.01      1.78 o
 -11   1   5       48.17       47.30      2.91 o
 -10   1   5       40.83       42.78      2.57 o
  -9   1   5      623.48      637.46     10.90 o
  -8   1   5       12.82       10.56      1.92 o
  -7   1   5      402.89      408.57      8.54 o
  -6   1   5      294.05      350.93      7.39 o
  -5   1   5     1268.87     1282.83     20.99 o
  -4   1   5      736.11      874.28     25.31 o
  -3   1   5     3266.15     3233.52     41.91 o
  -2   1   5     4444.30     4288.91     48.91 o
  -1   1   5     3568.91     3635.09     37.54 o
   0   1   5    15586.29    15898.98    141.80 o
   1   1   5      149.18      137.96      1.76 o
   2   1   5      426.11      427.79      4.34 o
   3   1   5     3354.80     3326.93     28.36 o
   4   1   5       16.40       14.83      0.63 o
   5   1   5      245.95      285.49      3.67 o
   6   1   5       41.81       35.16      1.21 o
   7   1   5      261.11      274.24      3.84 o
   8   1   5       18.34       16.85      1.28 o
   9   1   5       18.11       17.47      1.55 o
  10   1   5        0.18       -1.31      1.31 o
  11   1   5        4.57        5.17      2.33 o
  12   1   5        0.07       -0.14      1.67 o
  13   1   5        6.68        4.89      2.17 o
 -13   2   5        2.47       -0.28      1.90 o
 -12   2   5        3.58        8.85      2.01 o
 -11   2   5        0.00        3.82      1.68 o
 -10   2   5       12.87       14.21      2.64 o
  -9   2   5      220.18      213.76      6.12 o
  -8   2   5        4.84        5.48      1.57 o
  -7   2   5       68.80       64.12      3.46 o
  -6   2   5      126.73      122.63      3.83 o
  -5   2   5       62.88       56.53      2.39 o
  -4   2   5     1643.72     1850.51     33.38 o
  -3   2   5       40.60       24.11      1.60 o
  -2   2   5     2211.96     2478.83     37.85 o
  -1   2   5     2558.36     2522.69     28.93 o
   0   2   5        4.89        4.86      0.38 o
   1   2   5     2693.13     2609.58     27.13 o
   2   2   5     1535.18     1541.37     15.24 o
   3   2   5     2707.31     2796.40     27.19 o
   4   2   5      463.48      457.15      5.22 o
   5   2   5       63.73       77.94      1.75 o
   6   2   5        7.10        8.13      0.85 o
   7   2   5      409.29      416.97      6.31 o
   8   2   5        1.33        0.60      0.88 o
   9   2   5      389.18      382.80      6.98 o
  10   2   5        5.28        6.33      1.39 o
  11   2   5       12.18       11.89      1.98 o
  12   2   5        0.05       -1.85      1.85 o
  13   2   5        7.95        8.14      2.80 o
 -13   3   5        6.31        7.55      2.55 o
 -12   3   5       11.59       12.10      3.57 o
 -11   3   5        7.03       13.00      6.30 o
 -10   3   5        8.31        9.47      2.10 o
  -9   3   5        6.73        8.69      1.99 o
  -8   3   5       16.10       16.98      2.22 o
  -7   3   5       83.01       77.87      3.19 o
  -6   3   5       39.49       42.04      2.75 o
  -5   3   5      887.07      815.55     14.14 o
  -4   3   5     1240.84     1386.63     22.29 o
  -3   3   5     1216.59     1208.63     19.50 o
  -2   3   5       65.91       77.02      1.46 o
  -1   3   5       58.91       34.12      0.88 o
   0   3   5       23.74       24.69      0.82 o
   1   3   5      212.12      266.27      8.96 o
   2   3   5       58.63       73.45      1.34 o
   3   3   5      289.29      267.58      3.61 o
   4   3   5       43.95       29.36      1.00 o
   5   3   5      233.83      218.87      3.70 o
   6   3   5      124.94      103.78      3.42 o
   7   3   5      194.66      208.94      4.07 o
   8   3   5        2.63        4.44      1.37 o
   9   3   5       79.94       81.36      2.66 o
  10   3   5       84.25       80.36      3.36 o
  11   3   5       10.55       10.85      2.02 o
  12   3   5        5.27        3.88      2.32 o
  13   3   5        3.50        8.11      2.62 o
 -12   4   5       35.25       38.36      4.42 o
 -11   4   5       10.39       16.18      3.21 o
 -10   4   5        9.72        9.72      2.79 o
  -9   4   5        0.19       -0.11      2.00 o
  -8   4   5      102.17       99.17      3.93 o
  -7   4   5       86.83       79.17      4.16 o
  -6   4   5        4.90        3.50      1.22 o
  -5   4   5      252.54      256.58      5.70 o
  -4   4   5       26.29       38.88      1.79 o
  -3   4   5       56.24       42.03      2.66 o
  -2   4   5       66.54       79.55      2.81 o
  -1   4   5      619.71      584.90      7.64 o
   0   4   5      143.15      176.07      3.55 o
   1   4   5      687.79      743.93      8.61 o
   2   4   5      926.60     1013.16     12.43 o
   3   4   5      367.80      367.61      5.26 o
   4   4   5       10.30       10.47      0.80 o
   5   4   5      224.16      232.04      3.98 o
   6   4   5       35.04       33.04      2.39 o
   7   4   5       14.73       16.37      1.29 o
   8   4   5       10.11        7.10      1.72 o
   9   4   5        0.23       -0.08      1.38 o
  10   4   5        0.52        0.48      2.17 o
  11   4   5        2.44        3.95      2.04 o
  12   4   5       15.99       17.54      3.77 o
 -12   5   5       32.15       34.83      4.36 o
 -11   5   5        0.02        0.23      3.03 o
 -10   5   5        0.94        3.87      4.79 o
  -9   5   5       81.81       74.50      4.73 o
  -8   5   5        0.06       -1.78      1.78 o
  -7   5   5        7.90        5.95      2.12 o
  -6   5   5       15.94       11.13      2.18 o
  -5   5   5      524.96      528.09     12.70 o
  -4   5   5      178.94      154.44      5.20 o
  -3   5   5      230.40      219.00      3.48 o
  -2   5   5        8.59        4.94      1.07 o
  -1   5   5      127.81      156.07      2.89 o
   0   5   5        4.24        3.99      0.75 o
   1   5   5      270.80      269.03      5.62 o
   2   5   5       15.19       16.08      1.02 o
   3   5   5      373.20      386.12      5.60 o
   4   5   5      139.89      135.11      2.45 o
   5   5   5       46.87       46.00      1.75 o
   6   5   5       37.51       38.34      1.87 o
   7   5   5        0.29       -0.13      2.53 o
   8   5   5      130.83      143.10      4.52 o
   9   5   5       10.37        7.17      2.66 o
  10   5   5        8.60        7.67      2.94 o
  11   5   5        0.75        1.24      2.75 o
  12   5   5        2.98        4.68      2.39 o
 -11   6   5       17.03       16.59      3.39 o
 -10   6   5        1.28       -0.41      2.30 o
  -9   6   5       42.04       48.06      5.67 o
  -8   6   5      218.02      211.96      7.94 o
  -7   6   5        2.60        1.46      2.00 o
  -6   6   5       19.13       21.35      2.84 o
  -5   6   5      173.05      170.47      6.17 o
  -4   6   5      219.65      224.90      7.11 o
  -3   6   5       19.15       18.82      1.83 o
  -2   6   5       33.15       35.94      1.71 o
  -1   6   5       45.42       51.55      2.07 o
   0   6   5       53.77       57.34      2.46 o
   1   6   5        0.62        1.19      0.74 o
   2   6   5        0.38        1.15      0.71 o
   3   6   5       20.69       22.93      1.78 o
   4   6   5      591.11      606.55      9.45 o
   5   6   5       13.93       19.34      1.65 o
   6   6   5      253.99      239.14      6.02 o
   7   6   5       37.20       28.39      3.31 o
   8   6   5        0.46       -1.65      2.14 o
   9   6   5      103.42      113.42      6.24 o
  10   6   5        6.93        7.11      3.66 o
  11   6   5        0.00       -3.91      3.91 o
 -11   7   5        2.67        0.25      4.54 o
 -10   7   5        0.00       -2.48      2.48 o
  -9   7   5        8.33       15.97      3.21 o
  -8   7   5        0.62        5.04      2.42 o
  -7   7   5        6.91        8.23      2.65 o
  -6   7   5        2.38        1.56      2.77 o
  -5   7   5       44.23       43.95      3.55 o
  -4   7   5      234.73      253.87      6.59 o
  -3   7   5      244.31      243.63      6.20 o
  -2   7   5       19.87       20.45      1.67 o
  -1   7   5       91.68      109.30      4.00 o
   0   7   5       38.37       30.46      2.17 o
   1   7   5       59.93       61.63      2.86 o
   2   7   5      159.04      167.95      4.05 o
   3   7   5       45.08       44.85      2.59 o
   4   7   5      221.17      221.66      4.74 o
   5   7   5        6.19       10.50      2.83 o
   6   7   5       30.21       25.19      5.30 o
   7   7   5        2.15       -0.31      5.80 o
   8   7   5       34.80       36.94      4.00 o
   9   7   5        3.32        6.38      3.03 o
  10   7   5       37.00       39.45      4.60 o
 -10   8   5        2.72        0.39      3.28 o
  -9   8   5        0.92       -2.54      2.54 o
  -8   8   5       24.89       38.26      4.12 o
  -7   8   5        0.10        2.14      6.43 o
  -6   8   5       29.30       36.56      3.27 o
  -5   8   5        0.00       -0.23      2.03 o
  -4   8   5       17.52       20.52      2.39 o
  -3   8   5       34.53       37.04      3.57 o
  -2   8   5      169.69      141.41      5.60 o
  -1   8   5        3.10        7.54      1.53 o
   0   8   5       89.59       71.25      3.30 o
   1   8   5      189.13      174.76      5.13 o
   2   8   5      225.02      211.68      5.56 o
   3   8   5       58.94       65.37      4.01 o
   4   8   5       34.35       45.14      7.06 o
   5   8   5       57.50       61.68      4.92 o
   6   8   5        4.30        3.87      2.54 o
   7   8   5        3.51        0.61      2.37 o
   8   8   5        9.75        3.85      2.91 o
   9   8   5       18.10       23.67      4.03 o
  10   8   5        2.34       -4.79      5.04 o
  -8   9   5        2.11       -0.18      2.38 o
  -7   9   5        0.92        0.95      2.45 o
  -6   9   5       23.77       25.69      3.57 o
  -5   9   5        2.70        0.27      2.30 o
  -4   9   5        0.02        2.00      2.30 o
  -3   9   5        0.18        1.98      2.05 o
  -2   9   5       13.51       10.53      2.48 o
  -1   9   5        1.85        0.70      1.77 o
   0   9   5       61.91       51.70      2.67 o
   1   9   5       38.91       38.90      2.77 o
   2   9   5        1.52        1.26      2.14 o
   3   9   5       99.94       95.98      4.88 o
   4   9   5       22.09       22.69      4.54 o
   5   9   5        0.86        5.30      3.28 o
   6   9   5       18.85       24.46      4.54 o
   7   9   5       23.69       22.95      5.04 o
   8   9   5        2.94        5.04      3.78 o
  -7  10   5        0.04        1.43      2.84 o
  -6  10   5        0.36       -0.97      2.54 o
  -5  10   5       10.25       11.37      3.02 o
  -4  10   5        0.92       -1.11      2.24 o
  -3  10   5        9.29       10.38      2.91 o
  -2  10   5       17.42       17.65      3.09 o
  -1  10   5        0.12        1.97      1.83 o
   0  10   5       85.05       96.81      4.21 o
   1  10   5        4.40        1.63      1.60 o
   2  10   5        6.13        4.54      4.54 o
   3  10   5        0.42       -1.26      3.03 o
   4  10   5       13.93       16.89      4.54 o
   5  10   5       30.78       48.67      6.05 o
   6  10   5        1.26       -2.27      3.53 o
   7  10   5        8.51        6.30      4.29 o
  -5  11   5        4.46        3.76      3.08 o
  -4  11   5        4.06        3.73      2.94 o
  -3  11   5       28.40       31.80      3.87 o
  -2  11   5        4.34        0.43      2.42 o
  -1  11   5        7.10        7.78      2.29 o
   0  11   5        7.98       10.59      2.36 o
   1  11   5        8.70       15.00      3.21 o
   2  11   5        0.23       -2.48      2.48 o
   3  11   5        0.63       -3.03      3.03 o
   4  11   5       38.72       53.71      6.56 o
   5  11   5       32.28       44.38      6.56 o
 -12   0   6        9.23        5.66      2.60 o
 -10   0   6       37.76       41.24      3.76 o
  -8   0   6       26.56       26.17      7.06 o
  -6   0   6        6.23        9.28      1.58 o
  -4   0   6      698.28      642.42     13.24 o
  -2   0   6      158.23      234.95      5.38 o
   0   0   6     6736.37     7344.20    105.36 o
   2   0   6     4830.57     5001.96     62.85 o
   4   0   6     2035.31     1991.35     27.74 o
   6   0   6      838.11      830.23     17.54 o
   8   0   6       40.62       37.36      2.33 o
  10   0   6       88.93       92.01      4.97 o
  12   0   6       15.09       14.20      3.13 o
 -13   1   6       14.35        9.93      2.18 o
 -12   1   6        9.49       10.38      3.46 o
 -11   1   6        1.44        1.25      1.64 o
 -10   1   6      287.70      309.47      7.67 o
  -9   1   6       51.52       49.37      2.88 o
  -8   1   6      526.71      504.73     12.98 o
  -7   1   6        9.53        7.81      1.52 o
  -6   1   6      131.49      137.52      4.04 o
  -5   1   6      118.65      146.50      3.89 o
  -4   1   6      243.41      247.48      4.21 o
  -3   1   6      110.53      139.40      3.06 o
  -2   1   6       63.80       53.41      1.24 o
  -1   1   6     4782.81     4609.98     47.44 o
   0   1   6      238.46      230.12      2.70 o
   1   1   6     1613.74     1811.49     17.54 o
   2   1   6     1247.68     1257.86     12.41 o
   3   1   6      489.36      495.42      5.07 o
   4   1   6      181.13      173.55      2.08 o
   5   1   6      290.43      320.04      3.52 o
   6   1   6       13.63       17.34      0.94 o
   7   1   6       72.48       56.74      1.61 o
   8   1   6      159.55      155.87      2.87 o
   9   1   6       38.67       40.38      2.02 o
  10   1   6       29.07       22.65      1.72 o
  11   1   6        0.77       -0.85      1.72 o
  12   1   6        7.67        5.25      2.95 o
  13   1   6       34.49       44.31      3.33 o
 -13   2   6        0.00       -2.06      2.06 o
 -12   2   6       12.25       13.00      2.18 o
 -11   2   6      229.68      243.26      6.81 o
 -10   2   6       30.28       30.22      2.83 o
  -9   2   6      131.41      142.55      4.95 o
  -8   2   6       20.59       17.10      1.95 o
  -7   2   6       22.01       17.92      1.77 o
  -6   2   6     1075.37     1130.45     19.18 o
  -5   2   6       95.78      155.43      8.46 o
  -4   2   6      244.33      294.01      7.13 o
  -3   2   6     4802.39     5082.89     57.92 o
  -2   2   6      103.34      115.45      2.00 o
  -1   2   6      261.88      211.70      2.72 o
   0   2   6     8246.74     8418.81     80.10 o
   1   2   6      141.38      159.57      2.12 o
   2   2   6        2.68        4.70      0.49 o
   3   2   6      153.56      194.73      2.62 o
   4   2   6       76.47       69.72      1.50 o
   5   2   6      196.73      205.51      2.97 o
   6   2   6       32.10       33.68      1.33 o
   7   2   6       16.29       11.83      1.07 o
   8   2   6        2.36        3.01      0.96 o
   9   2   6       97.34       86.43      2.73 o
  10   2   6      125.54      115.15      5.94 o
  11   2   6        5.46        5.67      2.07 o
  12   2   6        2.28       -1.06      1.74 o
  13   2   6        5.81        2.01      2.10 o
 -13   3   6       18.19       17.24      2.94 o
 -12   3   6        4.36        4.67      2.25 o
 -11   3   6       67.06       65.34      7.06 o
 -10   3   6       25.95       35.51      2.86 o
  -9   3   6      187.24      190.26      5.75 o
  -8   3   6       50.17       54.52      2.89 o
  -7   3   6        6.00        7.34      1.44 o
  -6   3   6       31.68       48.91      2.48 o
  -5   3   6      226.72      244.75      4.15 o
  -4   3   6      269.48      268.15      5.58 o
  -3   3   6      698.37      766.13     15.72 o
  -2   3   6     1218.19     1351.56     14.42 o
  -1   3   6      655.69      714.73      8.09 o
   0   3   6     3671.97     3693.28     38.53 o
   1   3   6      576.21      633.71      6.31 o
   2   3   6        0.94        0.60      0.45 o
   3   3   6      732.10      670.09      7.25 o
   4   3   6       36.94       50.81      1.34 o
   5   3   6        9.48        5.90      0.72 o
   6   3   6       38.51       40.70      1.63 o
   7   3   6      176.41      178.08      3.65 o
   8   3   6        0.02        0.33      0.98 o
   9   3   6        1.06       -0.52      1.00 o
  10   3   6        5.22        5.60      1.75 o
  11   3   6        0.29       -2.44      2.44 o
  12   3   6        8.95       16.65      3.21 o
  13   3   6        0.12       -3.03      5.55 o
 -12   4   6        0.01       -0.87      2.66 o
 -11   4   6        1.75        2.10      2.29 o
 -10   4   6       20.64       17.96      3.03 o
  -9   4   6       10.37        9.25      4.16 o
  -8   4   6       30.37       31.13      3.21 o
  -7   4   6        0.01       -0.29      1.24 o
  -6   4   6       25.08       27.54      2.69 o
  -5   4   6      167.18      196.45      4.78 o
  -4   4   6       13.69       18.45      2.57 o
  -3   4   6        9.63       13.51      0.97 o
  -2   4   6       98.94      118.16      2.11 o
  -1   4   6      612.66      649.64      8.43 o
   0   4   6      439.66      535.65      6.45 o
   1   4   6        1.85        2.29      0.56 o
   2   4   6      226.48      186.52      2.88 o
   3   4   6      136.03      154.55      2.85 o
   4   4   6      378.76      439.68      5.70 o
   5   4   6       63.81       90.50      2.09 o
   6   4   6        5.10        4.95      1.03 o
   7   4   6        8.70       11.33      1.43 o
   8   4   6        0.00       -0.98      0.98 o
   9   4   6      145.27      140.55      4.10 o
  10   4   6        8.93        7.30      2.71 o
  11   4   6        1.42        0.41      1.88 o
  12   4   6        2.45        1.78      2.20 o
 -12   5   6       29.77       36.65      5.30 o
 -11   5   6       10.34       10.97      3.53 o
 -10   5   6        4.50        3.04      2.60 o
  -9   5   6        4.66        2.27      2.30 o
  -8   5   6       12.32        9.35      3.15 o
  -7   5   6        8.95        7.10      3.78 o
  -6   5   6       51.74       48.15      3.33 o
  -5   5   6       85.18       84.29      5.42 o
  -4   5   6      520.24      499.62      9.72 o
  -3   5   6      287.08      283.41      4.28 o
  -2   5   6     1200.99     1115.23     15.61 o
  -1   5   6      312.76      275.93      3.85 o
   0   5   6     1283.55     1299.28     14.58 o
   1   5   6        8.74        8.01      1.61 o
   2   5   6        4.40        1.08      0.64 o
   3   5   6        2.72        7.93      0.90 o
   4   5   6      192.51      184.40      3.06 o
   5   5   6        9.65       15.51      1.20 o
   6   5   6        0.87        1.17      2.03 o
   7   5   6        0.22        2.60      1.59 o
   8   5   6        9.44        8.65      1.92 o
   9   5   6       65.73       70.54      8.57 o
  10   5   6       21.18       23.19      3.54 o
  11   5   6        0.63        0.91      2.79 o
  12   5   6        4.83        4.55      2.47 o
 -11   6   6        0.03        0.15      3.91 o
 -10   6   6        4.49        7.18      2.91 o
  -9   6   6       30.18       23.44      3.45 o
  -8   6   6       57.27       75.75      4.91 o
  -7   6   6      310.63      319.97      9.73 o
  -6   6   6      120.52      121.70      5.42 o
  -5   6   6        5.59        8.81      1.89 o
  -4   6   6      592.50      628.83     12.00 o
  -3   6   6      212.98      204.89      8.05 o
  -2   6   6       20.10       22.16      1.45 o
  -1   6   6      445.48      411.90      6.08 o
   0   6   6       73.15       72.64      2.34 o
   1   6   6        0.41        1.95      0.80 o
   2   6   6       13.90       24.62      1.32 o
   3   6   6      269.23      269.98      5.19 o
   4   6   6      363.56      346.89      6.44 o
   5   6   6      329.18      308.04      5.86 o
   6   6   6       42.42       53.26      3.58 o
   7   6   6        6.79        2.69      1.70 o
   8   6   6        0.98       -1.47      2.05 o
   9   6   6        5.78        1.02      5.42 o
  10   6   6       25.56       22.13      3.68 o
  11   6   6        0.03       -2.40      2.40 o
 -10   7   6       11.47        8.57      3.53 o
  -9   7   6        0.25        3.77      2.48 o
  -8   7   6       18.88       22.64      3.33 o
  -7   7   6       22.25       25.70      3.27 o
  -6   7   6        3.61        4.27      1.92 o
  -5   7   6      168.42      163.97     10.42 o
  -4   7   6       20.71       28.04      3.16 o
  -3   7   6      299.26      297.68     11.32 o
  -2   7   6      550.60      527.17     10.23 o
  -1   7   6      113.10      103.44      3.06 o
   0   7   6       42.01       37.12      1.88 o
   1   7   6       67.97       64.50      2.99 o
   2   7   6      142.09      133.24      3.61 o
   3   7   6       15.93       19.15      1.69 o
   4   7   6       16.27       12.96      2.44 o
   5   7   6      103.62       89.82      3.75 o
   6   7   6       45.55       43.61      2.83 o
   7   7   6        0.19       -0.54      3.03 o
   8   7   6        0.26       -4.29      4.29 o
   9   7   6        0.87        1.85      2.66 o
  10   7   6        1.53        5.00      3.13 o
  -9   8   6       11.32        6.79      3.66 o
  -8   8   6        5.33        5.54      2.68 o
  -7   8   6      128.88      141.98      5.65 o
  -6   8   6        1.36        4.73      2.07 o
  -5   8   6       54.12       46.75      3.19 o
  -4   8   6       22.99       19.05      2.27 o
  -3   8   6       49.65       48.18      2.78 o
  -2   8   6       46.44       46.93      7.94 o
  -1   8   6      122.24      122.17      5.80 o
   0   8   6        7.20        5.82      1.73 o
   1   8   6        1.09        0.56      1.52 o
   2   8   6      532.73      497.91     12.09 o
   3   8   6      112.45      123.76      5.26 o
   4   8   6        5.98        7.25      2.40 o
   5   8   6       18.92       21.10      2.39 o
   6   8   6        0.03       -2.13      2.18 o
   7   8   6        1.48       -1.43      5.67 o
   8   8   6       10.31        8.78      5.93 o
   9   8   6        7.76        1.80      3.21 o
  -8   9   6        0.03        1.11      2.42 o
  -7   9   6       14.05        9.73      2.59 o
  -6   9   6        4.74        6.68      2.79 o
  -5   9   6        9.78       11.55      4.29 o
  -4   9   6       17.42       15.69      2.79 o
  -3   9   6       24.76       24.36      3.09 o
  -2   9   6       43.99       43.79      3.63 o
  -1   9   6       30.17       27.55      2.47 o
   0   9   6       22.33       16.76      2.52 o
   1   9   6      100.11       98.95      5.31 o
   2   9   6       21.86       24.20      3.12 o
   3   9   6       22.21       18.54      2.91 o
   4   9   6       25.31       33.44      6.43 o
   5   9   6       19.53       29.76      4.79 o
   6   9   6        0.11       -3.03      3.28 o
   7   9   6        0.04       -2.27      3.03 o
   8   9   6       17.90        9.08      4.54 o
  -7  10   6       30.95       28.11      4.54 o
  -6  10   6        0.98        1.38      2.77 o
  -5  10   6        3.52        3.45      2.79 o
  -4  10   6        0.52        5.78      2.60 o
  -3  10   6        1.55        3.12      2.47 o
  -2  10   6        7.02        8.30      2.66 o
  -1  10   6       16.56       14.82      3.73 o
   0  10   6       46.64       49.66      4.40 o
   1  10   6       19.35       22.35      2.55 o
   2  10   6       23.81       21.51      3.27 o
   3  10   6        2.15        3.52      2.48 o
   4  10   6        6.58        4.54      3.53 o
   5  10   6       41.27       35.81      5.55 o
   6  10   6       13.32       19.67      4.79 o
   7  10   6       12.69       18.66      5.04 o
  -4  11   6       36.46       43.02      4.36 o
  -3  11   6        0.11        1.48      3.28 o
  -2  11   6       20.57       15.84      3.12 o
  -1  11   6       10.19       14.39      3.09 o
   0  11   6       11.84       10.34      2.47 o
   1  11   6       74.77       71.64      5.08 o
   2  11   6        0.02       -1.87      2.48 o
   3  11   6        7.31        9.83      4.29 o
   4  11   6       11.36       10.09      4.29 o
 -13   0   7        1.40       -0.59      2.60 o
 -11   0   7       34.81       35.80      7.69 o
  -9   0   7     2101.92     2103.67     42.38 o
  -7   0   7      262.57      248.98      7.43 o
  -5   0   7       68.43       80.23      3.21 o
  -3   0   7       83.61       59.37      2.42 o
  -1   0   7       34.74       46.21      1.54 o
   1   0   7     3794.35     3719.16     48.45 o
   3   0   7      836.34      870.18     11.77 o
   5   0   7      741.57      681.87      8.90 o
   7   0   7        6.48        6.19      1.35 o
   9   0   7      294.63      314.04      7.18 o
  11   0   7       59.22       76.38      6.05 o
  13   0   7        9.87       15.00      7.06 o
 -13   1   7        4.91        6.88      2.08 o
 -12   1   7        0.07       -1.45      1.62 o
 -11   1   7       39.85       38.29      3.82 o
 -10   1   7        3.48        4.06      1.56 o
  -9   1   7      106.57      103.53      5.10 o
  -8   1   7       49.75       61.03      3.24 o
  -7   1   7       90.52       83.08      3.41 o
  -6   1   7        0.02       -0.62      0.76 o
  -5   1   7      599.92      626.03      9.36 o
  -4   1   7     2284.74     2392.29     28.03 o
  -3   1   7        4.58        3.63      1.09 o
  -2   1   7     7069.41     7727.04     79.30 o
  -1   1   7     2376.39     2510.67     42.99 o
   0   1   7      699.52      719.77      7.86 o
   1   1   7     2363.69     2454.15     25.64 o
   2   1   7     3131.99     3093.29     27.75 o
   3   1   7     1281.59     1295.04     11.47 o
   4   1   7     1205.11     1186.06     10.19 o
   5   1   7      323.42      355.19      3.69 o
   6   1   7      432.69      408.61      6.21 o
   7   1   7      155.29      145.97      3.40 o
   8   1   7        7.76        9.15      1.03 o
   9   1   7       86.53       85.62      2.48 o
  10   1   7        2.67        5.89      2.38 o
  11   1   7        7.67        9.40      1.91 o
  12   1   7        7.64        4.74      2.11 o
  13   1   7        1.66        3.24      2.22 o
 -13   2   7        0.17        1.42      2.16 o
 -12   2   7        0.28       -0.08      1.72 o
 -11   2   7       21.77       29.62      2.54 o
 -10   2   7       49.38       47.48      6.34 o
  -9   2   7        0.24        0.67      1.55 o
  -8   2   7        0.03        1.77      1.54 o
  -7   2   7      108.37      102.49      3.63 o
  -6   2   7       78.43       60.45      3.13 o
  -5   2   7      237.36      220.61      5.13 o
  -4   2   7       52.93       61.85      1.99 o
  -3   2   7     2094.06     2104.34     24.61 o
  -2   2   7       26.32       26.75      0.82 o
  -1   2   7      895.12      758.34      8.39 o
   0   2   7      526.71      486.64      5.59 o
   1   2   7     2578.08     2798.05     26.90 o
   2   2   7        0.00        1.07      0.40 o
   3   2   7       48.77       42.12      1.13 o
   4   2   7      347.06      388.02      4.38 o
   5   2   7      410.61      414.62      5.03 o
   6   2   7       69.20       76.36      1.99 o
   7   2   7      108.66      113.02      3.08 o
   8   2   7      201.60      194.51      3.30 o
   9   2   7        3.30        0.83      1.05 o
  10   2   7        6.81        9.13      1.53 o
  11   2   7        0.22        0.09      1.32 o
  12   2   7        0.03        0.57      1.84 o
  13   2   7       12.59       19.73      2.72 o
 -12   3   7       94.91      107.63      5.06 o
 -11   3   7        0.76        0.68      2.30 o
 -10   3   7        0.90       -1.09      1.63 o
  -9   3   7      105.80      126.62      4.78 o
  -8   3   7      252.40      241.10      7.48 o
  -7   3   7      465.77      479.59      9.84 o
  -6   3   7       77.86       73.00      3.01 o
  -5   3   7      132.63      142.35      2.91 o
  -4   3   7       14.79       26.43      1.41 o
  -3   3   7       19.65       19.15      0.85 o
  -2   3   7       51.43       77.48      2.78 o
  -1   3   7       67.31      101.72      2.12 o
   0   3   7      172.51      246.41      3.58 o
   1   3   7     3915.36     3805.62     36.67 o
   2   3   7       25.94       23.99      0.86 o
   3   3   7       84.45       82.13      1.64 o
   4   3   7      269.58      280.69      3.68 o
   5   3   7      134.40      133.10      2.31 o
   6   3   7       34.13       27.42      1.29 o
   7   3   7      198.26      185.55      3.77 o
   8   3   7      247.04      215.93      4.27 o
   9   3   7       38.75       31.38      2.93 o
  10   3   7        3.27        2.10      1.62 o
  11   3   7       24.83       31.32      3.53 o
  12   3   7       26.10       35.90      4.36 o
 -12   4   7        2.89       -0.91      2.52 o
 -11   4   7       31.11       29.95      3.76 o
 -10   4   7       28.65       32.48      3.76 o
  -9   4   7       77.08       91.77      5.15 o
  -8   4   7        0.25        0.83      1.94 o
  -7   4   7       38.35       40.11      2.50 o
  -6   4   7       13.97        7.06      1.42 o
  -5   4   7        3.91        6.02      1.14 o
  -4   4   7       45.83       52.42      2.08 o
  -3   4   7      216.47      195.41      3.85 o
  -2   4   7      115.90      123.89      2.72 o
  -1   4   7      940.97      802.38     10.81 o
   0   4   7      672.69      811.52      9.21 o
   1   4   7      176.60      196.28      3.60 o
   2   4   7      159.94      170.36      2.52 o
   3   4   7        0.29       -0.10      0.53 o
   4   4   7      189.59      186.12      2.83 o
   5   4   7      629.72      621.25      7.77 o
   6   4   7      461.51      477.90      7.43 o
   7   4   7       10.65       12.50      2.03 o
   8   4   7       18.18       18.57      1.49 o
   9   4   7        0.21        2.41      1.48 o
  10   4   7       22.25       21.39      4.15 o
  11   4   7       14.46       18.43      2.69 o
  12   4   7        9.77       22.67      3.00 o
 -12   5   7        9.09       10.64      3.50 o
 -11   5   7       38.16       41.47      4.24 o
 -10   5   7       13.22        9.33      4.03 o
  -9   5   7        0.19       -1.94      1.94 o
  -8   5   7      204.12      190.55      7.39 o
  -7   5   7       23.60       15.30      2.90 o
  -6   5   7       39.00       49.56      3.45 o
  -5   5   7      213.45      199.89      5.48 o
  -4   5   7      877.65      953.02     14.01 o
  -3   5   7       68.09       72.52      2.17 o
  -2   5   7        2.35        5.54      0.95 o
  -1   5   7      162.10      147.96      2.49 o
   0   5   7        6.68        1.67      0.64 o
   1   5   7      283.40      258.88      3.80 o
   2   5   7        3.12        4.00      1.03 o
   3   5   7       56.50       44.10      2.01 o
   4   5   7       11.37       13.19      1.02 o
   5   5   7      788.47      778.76      9.48 o
   6   5   7      168.00      160.49      3.51 o
   7   5   7       62.76       63.25      2.91 o
   8   5   7       23.13       30.86      2.45 o
   9   5   7        2.67        3.85      2.47 o
  10   5   7       49.22       49.74      4.38 o
  11   5   7       12.48        6.52      4.16 o
  12   5   7        0.01       -1.01      2.24 o
 -11   6   7        0.00       -2.14      2.48 o
 -10   6   7        4.10        1.08      2.66 o
  -9   6   7        4.31        3.28      2.48 o
  -8   6   7       61.14       61.68      4.30 o
  -7   6   7        3.45        5.56      3.40 o
  -6   6   7        4.88        4.37      1.77 o
  -5   6   7       15.93        9.25      3.05 o
  -4   6   7        0.01       -0.37      3.24 o
  -3   6   7      213.37      225.48      5.63 o
  -2   6   7       22.21       18.06      1.70 o
  -1   6   7      100.26      105.37      2.53 o
   0   6   7       37.63       38.44      1.59 o
   1   6   7      111.72      119.36      2.67 o
   2   6   7      601.92      594.07      8.24 o
   3   6   7        5.07        2.43      0.94 o
   4   6   7       96.59       80.92      2.78 o
   5   6   7        0.01        0.53      1.22 o
   6   6   7        2.58        3.07      1.54 o
   7   6   7      111.86      100.85      4.00 o
   8   6   7        0.14       -3.53      3.53 o
   9   6   7        3.70        3.95      2.90 o
  10   6   7       60.22       66.11      9.58 o
  11   6   7        0.12       -1.45      3.53 o
 -10   7   7        0.27       -2.08      2.66 o
  -9   7   7        0.56       -2.12      2.12 o
  -8   7   7        3.89        2.91      2.14 o
  -7   7   7       28.35       32.59      2.97 o
  -6   7   7       33.01       31.34      2.74 o
  -5   7   7       21.84       23.07      2.45 o
  -4   7   7      456.84      457.81      9.69 o
  -3   7   7       10.98        8.14      1.73 o
  -2   7   7       56.43       59.82      3.61 o
  -1   7   7      153.45      147.32      3.73 o
   0   7   7       34.87       21.09      1.60 o
   1   7   7        7.05        5.57      1.52 o
   2   7   7      230.95      210.84      5.24 o
   3   7   7       14.72       18.32      1.75 o
   4   7   7       78.53       78.14      3.86 o
   5   7   7       66.29       62.01      3.93 o
   6   7   7        2.08        1.48      1.56 o
   7   7   7        5.14        5.24      2.52 o
   8   7   7        3.19        0.47      3.53 o
   9   7   7        2.57        1.07      2.66 o
  10   7   7        4.52        5.78      3.21 o
  -9   8   7        2.86        0.73      2.26 o
  -8   8   7       44.47       52.82      3.85 o
  -7   8   7        0.14        3.74      2.27 o
  -6   8   7       72.28       73.11      3.97 o
  -5   8   7       33.96       33.58      2.80 o
  -4   8   7       67.77       72.03      3.58 o
  -3   8   7        7.56        5.38      1.74 o
  -2   8   7        0.11        0.36      2.90 o
  -1   8   7       92.87       96.64      4.68 o
   0   8   7       83.00       85.31      3.62 o
   1   8   7       66.64       52.38      3.05 o
   2   8   7      111.57      120.70      4.26 o
   3   8   7       33.68       38.24      3.43 o
   4   8   7       23.60       24.04      2.76 o
   5   8   7       23.86       28.63      2.57 o
   6   8   7        5.92        1.54      2.48 o
   7   8   7        2.62       -0.93      2.65 o
   8   8   7        2.06        5.89      5.17 o
   9   8   7        5.67        1.62      8.20 o
  -8   9   7        0.28       -0.10      3.59 o
  -7   9   7       25.92       30.61      3.24 o
  -6   9   7        6.16       11.40      2.97 o
  -5   9   7        8.04        9.69      2.79 o
  -4   9   7        2.70        5.89      3.15 o
  -3   9   7        1.53        0.25      1.87 o
  -2   9   7        6.94        8.34      2.40 o
  -1   9   7        0.72        1.09      1.70 o
   0   9   7      114.94      108.98      4.29 o
   1   9   7       10.66       10.16      2.04 o
   2   9   7       73.64       80.16      4.72 o
   3   9   7       40.47       37.20      3.47 o
   4   9   7        0.43       -1.26      1.96 o
   5   9   7       15.54       18.91      4.54 o
   6   9   7        0.01        4.54      3.53 o
   7   9   7       23.45       31.77      5.30 o
   8   9   7        0.00       -3.03      3.03 o
  -6  10   7       12.44        6.70      4.79 o
  -5  10   7        1.41       -0.32      2.90 o
  -4  10   7        3.96        0.95      2.40 o
  -3  10   7        6.65        3.11      2.54 o
  -2  10   7        1.19       -2.04      2.04 o
  -1  10   7       16.26       15.36      2.41 o
   0  10   7        3.41        2.64      2.23 o
   1  10   7        0.00        1.32      1.82 o
   2  10   7       18.92       14.84      3.03 o
   3  10   7        4.28        3.94      2.52 o
   4  10   7        2.30        0.50      3.53 o
   5  10   7       17.05       15.38      4.79 o
   6  10   7       48.02       74.39      7.56 o
  -4  11   7        5.32        5.90      4.41 o
  -3  11   7        4.21        2.99      4.03 o
  -2  11   7        8.29        5.88      2.97 o
  -1  11   7        7.17        7.55      3.15 o
   0  11   7       35.07       42.84      3.43 o
   1  11   7       16.70       21.29      3.57 o
   2  11   7        4.46        3.35      2.52 o
   3  11   7        0.63        2.52      3.78 o
   4  11   7        0.82       -3.53      3.53 o
 -12   0   8        0.19       -0.17      3.15 o
 -10   0   8        3.72        5.30      2.36 o
  -8   0   8     3461.30     3363.43     64.76 o
  -6   0   8        7.96        8.21      1.20 o
  -4   0   8       28.43       24.66      3.03 o
  -2   0   8      290.39      212.40      5.67 o
   0   0   8     5190.44     4553.26     65.92 o
   2   0   8      540.34      617.74      8.55 o
   4   0   8      211.25      173.93      3.01 o
   6   0   8      125.33      130.75      2.80 o
   8   0   8      105.68      105.63      6.17 o
  10   0   8       54.84       46.88      2.94 o
  12   0   8        2.30        0.02      2.63 o
 -13   1   8        2.86        4.88      2.03 o
 -12   1   8        0.62        1.27      1.69 o
 -11   1   8       95.69       89.70      4.08 o
 -10   1   8       11.62       13.76      1.94 o
  -9   1   8        0.05        1.81      1.34 o
  -8   1   8        0.63       -0.23      1.55 o
  -7   1   8      224.43      197.66      5.38 o
  -6   1   8       12.96       17.30      1.38 o
  -5   1   8        5.25        4.63      0.73 o
  -4   1   8     1671.53     1719.60     20.50 o
  -3   1   8     1401.70     1540.73     18.32 o
  -2   1   8     2507.47     2485.93     64.96 o
  -1   1   8     1882.48     1930.08     20.34 o
   0   1   8      229.20      234.88      3.09 o
   1   1   8       40.80       28.61      0.90 o
   2   1   8     3114.14     3085.14     32.42 o
   3   1   8      780.64      770.22      7.14 o
   4   1   8       92.52      118.11      1.77 o
   5   1   8      302.63      325.85      3.49 o
   6   1   8      302.28      324.21      3.79 o
   7   1   8        3.52        2.57      0.83 o
   8   1   8       69.44       73.30      2.01 o
   9   1   8       47.52       49.61      2.01 o
  10   1   8       86.37       85.52      2.60 o
  11   1   8        2.17        2.59      1.67 o
  12   1   8        8.14        5.51      2.05 o
  13   1   8        4.84        2.57      2.21 o
 -13   2   8       17.71       22.87      3.03 o
 -12   2   8       20.34       28.23      3.16 o
 -11   2   8       20.54       17.82      2.20 o
 -10   2   8       13.15       12.62      2.19 o
  -9   2   8       23.83       24.00      2.41 o
  -8   2   8      237.31      217.83      6.25 o
  -7   2   8      125.38      117.66      5.62 o
  -6   2   8      116.19      111.02      3.65 o
  -5   2   8      135.00      147.78      3.45 o
  -4   2   8      173.33      232.76      3.74 o
  -3   2   8      216.39      269.08      3.51 o
  -2   2   8      126.58       97.15      1.66 o
  -1   2   8      603.91      606.93      6.91 o
   0   2   8      922.65     1000.20      9.88 o
   1   2   8      588.42      664.39      7.58 o
   2   2   8       10.87       20.67      0.79 o
   3   2   8      850.28      858.73      8.46 o
   4   2   8      204.67      224.29      2.94 o
   5   2   8      121.02      114.19      2.01 o
   6   2   8        0.14       -0.16      0.62 o
   7   2   8      191.23      192.36      3.15 o
   8   2   8       98.73      103.94      2.39 o
   9   2   8       10.83       14.35      1.59 o
  10   2   8        2.02        1.88      1.85 o
  11   2   8       12.91       12.06      1.75 o
  12   2   8        6.40        8.48      2.25 o
  13   2   8        4.41        4.84      4.79 o
 -12   3   8        0.37        4.29      2.29 o
 -11   3   8        4.67        3.72      2.58 o
 -10   3   8       30.59       19.49      2.44 o
  -9   3   8       12.85       15.48      2.12 o
  -8   3   8       25.81       24.83      2.30 o
  -7   3   8       68.53       64.01      3.10 o
  -6   3   8      328.48      314.58      6.59 o
  -5   3   8      197.06      202.74      3.46 o
  -4   3   8     1057.06     1049.25     12.99 o
  -3   3   8      163.78      199.29      3.18 o
  -2   3   8      835.34      949.26     11.65 o
  -1   3   8       44.11       62.59      1.38 o
   0   3   8     1993.95     2125.14     22.65 o
   1   3   8        0.50        1.29      0.76 o
   2   3   8       74.01       80.81      1.64 o
   3   3   8       89.96       84.85      1.79 o
   4   3   8       91.47      103.40      1.99 o
   5   3   8       10.60       12.30      0.91 o
   6   3   8        0.96        3.06      0.82 o
   7   3   8        6.16        3.13      0.99 o
   8   3   8        2.95        3.91      1.09 o
   9   3   8       14.48       17.30      1.43 o
  10   3   8        0.95        2.23      1.20 o
  11   3   8        0.52       -1.71      1.71 o
  12   3   8        0.33        0.95      2.19 o
 -12   4   8        2.10        0.17      2.66 o
 -11   4   8       12.85       12.91      3.09 o
 -10   4   8        4.84        4.69      2.65 o
  -9   4   8      109.55      106.24      5.63 o
  -8   4   8      323.34      300.38      9.21 o
  -7   4   8      199.77      208.71      5.59 o
  -6   4   8     1039.81     1035.61     16.27 o
  -5   4   8       41.92       41.19      2.47 o
  -4   4   8       13.86       14.67      1.26 o
  -3   4   8      199.72      198.37      5.31 o
  -2   4   8       12.37       13.14      0.79 o
  -1   4   8      252.97      258.21      3.56 o
   0   4   8      555.48      586.09      7.61 o
   1   4   8     1307.51     1386.69     13.21 o
   2   4   8      315.73      331.86      4.16 o
   3   4   8        8.53       21.41      0.96 o
   4   4   8       14.19       17.57      1.05 o
   5   4   8       31.77       23.58      1.18 o
   6   4   8      532.15      529.49      7.03 o
   7   4   8       89.02       71.00      2.36 o
   8   4   8        9.58        7.94      1.31 o
   9   4   8        0.38       -1.41      1.41 o
  10   4   8       12.16       11.12      1.78 o
  11   4   8       12.00       16.02      2.94 o
  12   4   8        0.33        2.08      2.17 o
 -12   5   8        0.26       -3.03      4.29 o
 -11   5   8       44.92       52.35      6.30 o
 -10   5   8       17.18       18.89      3.21 o
  -9   5   8        4.28        0.06      2.18 o
  -8   5   8       27.36       26.68      3.15 o
  -7   5   8       30.27       24.76      2.60 o
  -6   5   8       25.69       26.59      2.37 o
  -5   5   8      228.51      217.74      9.84 o
  -4   5   8       57.74       58.03      2.18 o
  -3   5   8      433.13      450.94      7.39 o
  -2   5   8       49.43       42.96      2.51 o
  -1   5   8      256.73      247.56      4.91 o
   0   5   8       20.76       11.92      0.87 o
   1   5   8      475.92      490.78      5.82 o
   2   5   8       25.03       41.69      1.70 o
   3   5   8      129.79      133.35      3.69 o
   4   5   8       85.52       83.45      2.31 o
   5   5   8      285.31      273.56      4.72 o
   6   5   8      596.75      573.66      7.52 o
   7   5   8       10.40        8.81      1.38 o
   8   5   8        4.16        3.13      2.59 o
   9   5   8       12.50       11.56      2.03 o
  10   5   8        2.52        3.51      2.90 o
  11   5   8       39.51       53.94      3.80 o
 -11   6   8        0.87        5.15      3.09 o
 -10   6   8        2.45        4.26      2.79 o
  -9   6   8       32.02       28.55      3.04 o
  -8   6   8        1.27       -0.16      1.86 o
  -7   6   8       53.83       46.15      4.70 o
  -6   6   8       70.56       58.33      3.28 o
  -5   6   8      170.22      179.15      6.86 o
  -4   6   8      893.49      874.32     18.23 o
  -3   6   8       39.31       48.26      4.20 o
  -2   6   8       35.26       43.48      2.36 o
  -1   6   8      111.49      123.54      2.83 o
   0   6   8      604.60      600.97      7.56 o
   1   6   8      102.09       98.40      2.49 o
   2   6   8      294.60      255.21      4.69 o
   3   6   8       15.82       15.63      1.28 o
   4   6   8      110.26      100.56      3.16 o
   5   6   8      226.03      224.06      5.71 o
   6   6   8       17.77       19.50      1.75 o
   7   6   8        0.31       -1.56      1.56 o
   8   6   8        0.82       -1.10      1.57 o
   9   6   8       35.34       30.92      6.30 o
  10   6   8       10.22        7.79      3.13 o
  11   6   8        7.47       14.29      3.73 o
 -10   7   8        1.04       -2.16      2.16 o
  -9   7   8       17.68       18.35      2.82 o
  -8   7   8        5.10        3.91      2.29 o
  -7   7   8        2.33        5.81      2.02 o
  -6   7   8        6.43       10.28      2.07 o
  -5   7   8       78.53       82.26      5.22 o
  -4   7   8        0.90        4.52      1.67 o
  -3   7   8       18.92       12.81      1.88 o
  -2   7   8       83.55       72.18      3.55 o
  -1   7   8        1.10        1.26      1.49 o
   0   7   8        1.67        0.72      1.06 o
   1   7   8      811.19      790.80     13.97 o
   2   7   8        0.05        1.77      1.32 o
   3   7   8       24.00       26.47      2.11 o
   4   7   8      562.55      546.84      9.16 o
   5   7   8      186.56      222.22      8.57 o
   6   7   8        8.39        7.76      2.01 o
   7   7   8       46.22       48.66      4.63 o
   8   7   8        2.82        4.13      2.84 o
   9   7   8       31.24       35.53      4.16 o
  10   7   8        0.50        0.07      6.68 o
  -9   8   8        3.20       -1.37      2.30 o
  -8   8   8        0.02       -2.41      2.46 o
  -7   8   8       48.37       50.18      5.35 o
  -6   8   8        7.32        5.67      2.10 o
  -5   8   8       13.34       13.10      2.22 o
  -4   8   8       25.74       23.42      2.36 o
  -3   8   8       10.35       10.76      1.89 o
  -2   8   8        6.37        6.77      2.18 o
  -1   8   8        3.23        4.53      1.72 o
   0   8   8      129.94      130.68      4.52 o
   1   8   8        1.43        1.77      1.52 o
   2   8   8       49.21       54.69      3.10 o
   3   8   8       93.39      104.34      3.97 o
   4   8   8       33.68       27.41      2.94 o
   5   8   8       15.85       13.35      2.21 o
   6   8   8        1.90       -0.66      3.07 o
   7   8   8        2.46        2.94      2.60 o
   8   8   8        3.30        1.53      2.84 o
   9   8   8       14.07       16.17      7.69 o
  -8   9   8        8.75       11.29      2.90 o
  -7   9   8       19.77       24.99      3.07 o
  -6   9   8       32.52       30.40      4.79 o
  -5   9   8        9.75       18.86      3.15 o
  -4   9   8       75.34       84.73      5.09 o
  -3   9   8       43.80       49.37      5.04 o
  -2   9   8        0.87       -1.37      1.76 o
  -1   9   8        0.64        0.28      1.62 o
   0   9   8       13.57       15.78      2.83 o
   1   9   8       98.76      100.74      6.81 o
   2   9   8        1.64        0.60      2.27 o
   3   9   8        4.47        2.91      2.12 o
   4   9   8        2.72        4.23      2.77 o
   5   9   8        0.03       -0.51      2.12 o
   6   9   8       17.44       15.13      4.29 o
   7   9   8        1.01        4.03      3.53 o
   8   9   8        0.76        2.27      3.78 o
  -6  10   8        2.84        2.55      2.79 o
  -5  10   8        1.08        3.27      2.66 o
  -4  10   8        3.11       -0.43      2.40 o
  -3  10   8        0.08       -0.36      2.65 o
  -2  10   8        3.08        1.68      2.36 o
  -1  10   8        4.51        4.09      1.96 o
   0  10   8       10.05       13.95      2.33 o
   1  10   8        0.31       -2.14      2.14 o
   2  10   8       27.09       24.80      3.91 o
   3  10   8       62.26       66.67      6.93 o
   4  10   8        3.21       -1.01      3.28 o
   5  10   8       24.13       13.87      4.79 o
   6  10   8       27.41       23.45      5.30 o
  -4  11   8        6.89        5.65      3.09 o
  -3  11   8        0.21       -1.13      2.60 o
  -2  11   8        1.09        0.30      4.16 o
  -1  11   8       10.29       19.59      3.33 o
   0  11   8        0.08        0.03      2.06 o
   1  11   8       23.91       28.19      6.43 o
   2  11   8        0.22        0.88      2.50 o
   3  11   8        1.81        1.01      3.78 o
   4  11   8        0.01       -1.01      3.78 o
 -13   0   9        2.75        0.55      2.66 o
 -11   0   9        1.32        2.93      2.58 o
  -9   0   9       60.13       65.75      8.07 o
  -7   0   9     2746.15     2626.10     40.50 o
  -5   0   9       21.69       12.11      1.58 o
  -3   0   9     1190.70     1346.64     25.74 o
  -1   0   9     1553.57     1647.71     24.69 o
   1   0   9       40.37       46.91      3.13 o
   3   0   9     1858.96     2045.94     26.51 o
   5   0   9      113.44       94.35      2.24 o
   7   0   9      211.84      224.85      4.66 o
   9   0   9      195.13      203.78      5.58 o
  11   0   9       30.14       38.75      2.94 o
  13   0   9        0.56        2.27      3.05 o
 -13   1   9        0.03        1.23      1.93 o
 -12   1   9        2.87        0.37      1.73 o
 -11   1   9       34.25       33.22      5.39 o
 -10   1   9       22.03       21.15      2.13 o
  -9   1   9        8.78        7.40      1.54 o
  -8   1   9       67.03       62.50      2.75 o
  -7   1   9      418.15      389.36      7.14 o
  -6   1   9       61.39       67.09      2.24 o
  -5   1   9       45.07       45.49      1.76 o
  -4   1   9        4.26        9.86      1.01 o
  -3   1   9      719.45      817.30     10.00 o
  -2   1   9      245.76      311.92      8.23 o
  -1   1   9     1838.69     2033.31     19.82 o
   0   1   9        5.24        1.55      1.18 o
   1   1   9      618.84      698.87      7.35 o
   2   1   9      613.23      586.92      5.89 o
   3   1   9      158.60      165.04      2.19 o
   4   1   9      282.97      256.99      3.21 o
   5   1   9        9.23       15.15      0.76 o
   6   1   9      323.03      299.51      3.45 o
   7   1   9       51.83       43.95      1.55 o
   8   1   9      113.99      112.83      2.51 o
   9   1   9        3.39        5.01      1.09 o
  10   1   9       41.53       42.38      2.86 o
  11   1   9       22.06       26.91      2.06 o
  12   1   9        1.33        0.78      1.87 o
 -12   2   9        0.01       -0.29      1.71 o
 -11   2   9        1.40        1.26      1.64 o
 -10   2   9       35.64       36.07      5.17 o
  -9   2   9      207.15      208.01      6.43 o
  -8   2   9       27.02       31.33      2.18 o
  -7   2   9      199.04      193.12      8.52 o
  -6   2   9      175.93      156.30      4.26 o
  -5   2   9      227.66      206.49      4.34 o
  -4   2   9      160.59      166.81      2.52 o
  -3   2   9      283.43      268.29      3.57 o
  -2   2   9     1452.22     1577.72     16.91 o
  -1   2   9      648.17      589.26      6.81 o
   0   2   9       64.29       51.76      1.29 o
   1   2   9      323.23      328.59      4.22 o
   2   2   9     1478.86     1552.24     15.46 o
   3   2   9      600.21      677.80      6.93 o
   4   2   9      177.90      186.58      2.62 o
   5   2   9      112.51      117.07      1.94 o
   6   2   9      148.92      143.96      2.42 o
   7   2   9      232.47      232.21      3.62 o
   8   2   9       17.18       17.82      1.24 o
   9   2   9       61.42       51.13      1.85 o
  10   2   9       46.09       48.49      2.08 o
  11   2   9       13.44       14.34      1.81 o
  12   2   9        0.01        0.53      1.88 o
 -12   3   9       70.38       75.14      4.28 o
 -11   3   9        0.88       -0.70      2.30 o
 -10   3   9        6.29        7.08      1.97 o
  -9   3   9        0.52        0.62      1.59 o
  -8   3   9      358.54      358.14      7.14 o
  -7   3   9      143.03      130.11      3.74 o
  -6   3   9        0.31        2.10      1.07 o
  -5   3   9      163.10      167.91      3.14 o
  -4   3   9        1.08        3.52      0.81 o
  -3   3   9       60.43       56.86      1.54 o
  -2   3   9     1152.54     1139.37     13.89 o
  -1   3   9     1269.93     1284.79     17.27 o
   0   3   9       13.58       19.82      0.85 o
   1   3   9      652.03      584.09      6.99 o
   2   3   9      737.75      738.32      8.03 o
   3   3   9      294.22      296.01      3.88 o
   4   3   9       24.69       17.78      0.97 o
   5   3   9      413.68      377.86      4.86 o
   6   3   9      274.35      243.73      3.68 o
   7   3   9       11.27        8.26      1.10 o
   8   3   9       72.14       75.11      2.62 o
   9   3   9       19.32       15.18      1.69 o
  10   3   9        3.59        2.33      1.22 o
  11   3   9        0.01       -0.49      1.72 o
  12   3   9       12.74       16.09      2.75 o
 -12   4   9        1.43        5.70      6.93 o
 -11   4   9        2.92       -0.38      2.40 o
 -10   4   9        1.69        1.07      2.65 o
  -9   4   9       21.96       24.97      2.70 o
  -8   4   9        5.54        4.06      2.38 o
  -7   4   9        0.02        2.18      1.26 o
  -6   4   9      113.85      112.92      3.40 o
  -5   4   9      223.95      212.01      4.57 o
  -4   4   9       63.98       75.16      2.55 o
  -3   4   9      271.33      267.82      4.10 o
  -2   4   9       58.76       53.95      1.50 o
  -1   4   9      257.43      236.01      3.38 o
   0   4   9       15.95       15.41      0.84 o
   1   4   9      306.22      314.22      3.69 o
   2   4   9      516.25      516.55      6.02 o
   3   4   9      118.84      111.96      2.12 o
   4   4   9       94.85       80.64      2.38 o
   5   4   9      458.51      425.99      5.70 o
   6   4   9       47.73       53.16      1.90 o
   7   4   9        0.16        0.10      1.45 o
   8   4   9       13.34       15.33      1.52 o
   9   4   9       13.44       15.54      1.61 o
  10   4   9       98.47      108.68      3.78 o
  11   4   9        8.03        7.93      2.32 o
  12   4   9        0.04        0.49      2.82 o
 -11   5   9        3.05        3.58      2.29 o
 -10   5   9       56.48       58.85      4.72 o
  -9   5   9       28.49       35.93      4.01 o
  -8   5   9      203.66      183.78      5.90 o
  -7   5   9      121.33      132.27      4.85 o
  -6   5   9       44.56       39.35      2.67 o
  -5   5   9       95.38       85.87      4.31 o
  -4   5   9       73.44       89.81      2.91 o
  -3   5   9       63.48       70.67      2.32 o
  -2   5   9        4.26        5.19      0.89 o
  -1   5   9      100.01       98.47      2.28 o
   0   5   9       54.05       34.32      1.15 o
   1   5   9      274.74      243.12      3.21 o
   2   5   9        5.28        4.92      0.76 o
   3   5   9       23.24       31.52      1.48 o
   4   5   9      586.78      564.00      8.03 o
   5   5   9        2.43        4.00      1.02 o
   6   5   9        0.83        1.41      1.12 o
   7   5   9       57.20       51.40      2.37 o
   8   5   9        0.01       -1.69      1.83 o
   9   5   9       41.58       51.22      4.11 o
  10   5   9        9.31       13.69      3.31 o
  11   5   9        5.41        6.13      3.17 o
 -11   6   9       27.53       40.61      3.78 o
 -10   6   9        0.02        0.65      2.04 o
  -9   6   9        6.77        6.25      2.23 o
  -8   6   9       28.53       29.80      3.22 o
  -7   6   9      132.47      121.94      4.71 o
  -6   6   9        3.24       -1.62      1.93 o
  -5   6   9       12.42       18.46      2.11 o
  -4   6   9      512.65      492.00     14.56 o
  -3   6   9     1038.38     1028.53     20.46 o
  -2   6   9      787.20      787.38     20.18 o
  -1   6   9      120.82      117.67      2.45 o
   0   6   9        5.92        4.34      0.87 o
   1   6   9       17.63       18.48      1.08 o
   2   6   9       57.90       60.49      2.30 o
   3   6   9       35.81       38.49      1.73 o
   4   6   9      168.48      165.27      4.09 o
   5   6   9      242.95      248.33      5.21 o
   6   6   9       13.06       14.83      1.66 o
   7   6   9       13.59       11.34      2.05 o
   8   6   9        0.40       -0.97      1.57 o
   9   6   9        3.98        6.05      2.94 o
  10   6   9        1.39        3.71      2.89 o
  11   6   9        6.75        4.93      3.21 o
 -10   7   9        2.45        2.43      2.41 o
  -9   7   9       26.22       31.96      3.34 o
  -8   7   9        8.52        8.84      2.44 o
  -7   7   9        0.17        0.85      2.93 o
  -6   7   9       47.51       51.54      3.22 o
  -5   7   9       16.82       16.39      2.15 o
  -4   7   9        6.53        7.68      1.72 o
  -3   7   9       63.84       61.41      3.06 o
  -2   7   9       37.76       34.20      2.35 o
  -1   7   9       66.70       59.05      2.50 o
   0   7   9       23.12       20.27      1.71 o
   1   7   9      198.89      235.37      5.71 o
   2   7   9      388.63      386.31      8.77 o
   3   7   9      443.67      437.95      7.82 o
   4   7   9       50.28       47.23      2.45 o
   5   7   9        1.73        2.60      1.37 o
   6   7   9       15.67       11.10      2.14 o
   7   7   9       44.71       49.20      3.17 o
   8   7   9        4.01        6.39      2.84 o
   9   7   9        0.83       -1.77      2.94 o
  10   7   9        0.03       -2.43      2.89 o
  -9   8   9       10.91       11.59      2.81 o
  -8   8   9        1.55        0.96      2.22 o
  -7   8   9        0.77        0.92      2.03 o
  -6   8   9        3.13        3.88      2.02 o
  -5   8   9       45.38       53.59      3.32 o
  -4   8   9       38.31       34.61      2.74 o
  -3   8   9       27.63       33.69      2.59 o
  -2   8   9       12.09       19.02      3.53 o
  -1   8   9       22.39       23.11      3.13 o
   0   8   9       10.25        7.66      1.87 o
   1   8   9      121.94      119.45      4.89 o
   2   8   9      297.05      266.65      6.64 o
   3   8   9       33.05       32.24      2.51 o
   4   8   9       50.08       61.38      4.01 o
   5   8   9        0.19       -1.77      1.77 o
   6   8   9        7.40        5.64      2.12 o
   7   8   9        1.34        3.50      2.79 o
   8   8   9        3.58        0.74      2.84 o
   9   8   9       11.13       15.34      3.81 o
  -8   9   9        2.51        2.51      2.44 o
  -7   9   9       26.29       24.23      3.11 o
  -6   9   9        3.02       14.29      4.54 o
  -5   9   9        3.45        4.03      2.42 o
  -4   9   9      144.59      149.29      6.46 o
  -3   9   9       42.35       43.61      7.82 o
  -2   9   9        2.45        0.61      2.05 o
  -1   9   9        0.33       -1.59      1.59 o
   0   9   9       23.33       27.37      2.47 o
   1   9   9       61.75       76.62      3.61 o
   2   9   9       63.17       60.22      3.56 o
   3   9   9       42.03       41.77      8.32 o
   4   9   9        6.60        7.69      2.50 o
   5   9   9        0.12       -1.36      2.12 o
   6   9   9       16.42        9.08      4.03 o
   7   9   9        2.53        2.02      3.28 o
  -6  10   9        9.31        6.86      2.84 o
  -5  10   9        0.30       -1.91      2.47 o
  -4  10   9       37.90       46.64      4.16 o
  -3  10   9        2.12        1.66      2.42 o
  -2  10   9        0.13        0.12      2.29 o
  -1  10   9        3.08        6.20      2.11 o
   0  10   9        8.16        4.40      3.42 o
   1  10   9       30.06       34.95      3.92 o
   2  10   9        3.69        2.02      2.50 o
   3  10   9        8.92       11.34      2.94 o
   4  10   9       10.20        8.30      2.84 o
   5  10   9        1.03       -3.28      3.28 o
   6  10   9        6.35       10.59      4.54 o
  -3  11   9        9.05        8.02      2.97 o
  -2  11   9        0.77       -2.18      2.18 o
  -1  11   9        1.87        3.28      4.03 o
   0  11   9        0.12       -2.30      2.30 o
   1  11   9        2.23        2.99      2.76 o
   2  11   9        6.18        8.29      3.12 o
   3  11   9        0.41       -1.00      2.76 o
 -12   0  10       36.66       36.75      6.30 o
 -10   0  10        0.78        1.26      2.04 o
  -8   0  10      497.71      543.82     16.39 o
  -6   0  10        5.50        4.88      1.18 o
  -4   0  10      218.30      261.64      6.66 o
  -2   0  10    11856.21    12123.41    173.98 o
   0   0  10     2470.70     2387.59     35.45 o
   2   0  10      371.29      394.15      5.92 o
   4   0  10       10.34       13.94      1.62 o
   6   0  10      914.05      807.99     10.71 o
   8   0  10        1.77        1.52      1.18 o
  10   0  10       55.87       60.06      3.33 o
  12   0  10      125.56      142.70      7.09 o
 -12   1  10        2.64        2.55      1.82 o
 -11   1  10       70.17       63.47      3.28 o
 -10   1  10       23.69       17.24      2.12 o
  -9   1  10        0.84        2.71      1.73 o
  -8   1  10       66.00       59.63      3.64 o
  -7   1  10      766.52      715.18     11.37 o
  -6   1  10     1512.54     1471.11     20.71 o
  -5   1  10       19.41       22.67      1.29 o
  -4   1  10      502.94      443.02      6.23 o
  -3   1  10     1896.86     1906.24     21.67 o
  -2   1  10     1693.65     1545.38     16.68 o
  -1   1  10      191.97      185.82      2.82 o
   0   1  10      668.29      728.49      8.33 o
   1   1  10      700.54      727.72      8.31 o
   2   1  10      925.88      936.57      9.01 o
   3   1  10       20.90       24.37      0.83 o
   4   1  10       42.75       31.07      0.95 o
   5   1  10      534.48      520.26      5.14 o
   6   1  10      401.11      413.61      4.42 o
   7   1  10       79.84       78.74      2.08 o
   8   1  10      206.60      211.89      3.54 o
   9   1  10      233.71      255.03      4.14 o
  10   1  10        3.99        3.49      1.27 o
  11   1  10       11.68       15.32      1.86 o
  12   1  10        8.27        5.76      1.79 o
 -12   2  10       15.62       18.76      2.48 o
 -11   2  10        2.33       -0.29      2.22 o
 -10   2  10       91.43       85.07      4.07 o
  -9   2  10       23.25       19.44      1.93 o
  -8   2  10      641.12      631.75     10.90 o
  -7   2  10        6.01        8.87      1.42 o
  -6   2  10       15.54       10.48      1.32 o
  -5   2  10      214.65      251.84      4.23 o
  -4   2  10      727.64      701.11     10.10 o
  -3   2  10      669.67      729.08      8.38 o
  -2   2  10      116.27       74.99      1.99 o
  -1   2  10      193.39      178.93      2.59 o
   0   2  10     1832.57     1765.20     17.45 o
   1   2  10       66.64       73.35      1.58 o
   2   2  10      967.31      989.46     10.27 o
   3   2  10       33.16       28.28      0.86 o
   4   2  10        0.53        1.49      0.51 o
   5   2  10      234.58      224.80      2.78 o
   6   2  10      467.77      432.75      4.87 o
   7   2  10      360.26      359.16      4.60 o
   8   2  10        0.27        0.37      0.90 o
   9   2  10        4.42        3.83      1.10 o
  10   2  10       21.62       24.13      1.89 o
  11   2  10       10.12        5.65      1.65 o
  12   2  10        1.00       -1.09      1.99 o
 -12   3  10       26.27       33.82      3.34 o
 -11   3  10        4.87        5.08      2.54 o
 -10   3  10        1.16        0.66      1.56 o
  -9   3  10       35.38       33.92      2.44 o
  -8   3  10       15.51       29.07      2.15 o
  -7   3  10       97.79       99.67      3.33 o
  -6   3  10      141.86      138.32      3.69 o
  -5   3  10      106.44      103.11      2.94 o
  -4   3  10      718.95      683.98      9.04 o
  -3   3  10      122.34      153.55      2.82 o
  -2   3  10      392.22      388.34      5.49 o
  -1   3  10        0.47       -0.22      0.58 o
   0   3  10      301.88      301.86      3.46 o
   1   3  10       26.29       45.62      1.39 o
   2   3  10      981.38     1003.26     11.36 o
   3   3  10       14.33       14.61      0.96 o
   4   3  10      172.29      152.26      3.21 o
   5   3  10        1.66        1.81      0.76 o
   6   3  10      414.46      428.38      5.57 o
   7   3  10        5.21        3.76      0.88 o
   8   3  10       50.32       52.11      1.83 o
   9   3  10       18.51       20.00      1.52 o
  10   3  10       46.55       53.22      2.33 o
  11   3  10        2.14        1.10      1.56 o
  12   3  10        6.39        6.00      3.53 o
 -12   4  10        2.25        2.64      2.91 o
 -11   4  10        1.49        3.26      2.22 o
 -10   4  10        1.04       -1.82      1.82 o
  -9   4  10       10.41        9.70      2.41 o
  -8   4  10       32.46       21.18      3.27 o
  -7   4  10       39.16       38.60      2.25 o
  -6   4  10        8.60        3.85      1.26 o
  -5   4  10      135.79      125.73      3.40 o
  -4   4  10      140.06      149.77      3.55 o
  -3   4  10        0.58        1.78      0.64 o
  -2   4  10       83.48       76.33      1.85 o
  -1   4  10      696.24      760.78      8.91 o
   0   4  10       62.05       79.21      1.74 o
   1   4  10       35.25       43.25      1.44 o
   2   4  10      340.46      351.93      4.51 o
   3   4  10      113.15      112.54      2.18 o
   4   4  10      101.15       88.08      2.02 o
   5   4  10       85.94       87.25      2.16 o
   6   4  10      248.44      243.40      3.79 o
   7   4  10       94.94      102.33      2.43 o
   8   4  10      201.06      201.04      4.33 o
   9   4  10        1.25        2.77      1.21 o
  10   4  10        0.00        1.44      1.53 o
  11   4  10       20.38       18.75      3.66 o
  12   4  10        0.06       -4.54      4.54 o
 -11   5  10        6.84       12.77      2.67 o
 -10   5  10       22.01       24.50      3.04 o
  -9   5  10        0.33        2.74      2.00 o
  -8   5  10       13.28        4.34      1.87 o
  -7   5  10       12.54        6.36      2.90 o
  -6   5  10       26.17       20.05      2.14 o
  -5   5  10      289.98      305.97      7.17 o
  -4   5  10        3.86        2.21      1.04 o
  -3   5  10        0.07       -0.47      1.08 o
  -2   5  10      207.12      204.98      3.46 o
  -1   5  10      225.89      272.53      3.93 o
   0   5  10        0.02        0.25      0.60 o
   1   5  10       20.67       25.07      1.07 o
   2   5  10       87.48       96.02      2.08 o
   3   5  10      235.87      240.04      3.57 o
   4   5  10      208.34      199.08      3.54 o
   5   5  10      152.78      153.67      3.15 o
   6   5  10        8.40        6.05      1.13 o
   7   5  10       17.03       20.18      2.33 o
   8   5  10       24.72       22.64      2.39 o
   9   5  10       24.28       23.26      2.43 o
  10   5  10        1.72        1.57      2.71 o
  11   5  10       11.58       25.72      4.79 o
 -11   6  10        4.88        4.99      2.97 o
 -10   6  10        0.55        0.06      1.98 o
  -9   6  10        1.49       -0.40      1.92 o
  -8   6  10       44.18       47.89      3.34 o
  -7   6  10        6.80        9.06      2.00 o
  -6   6  10       24.64       26.00      2.85 o
  -5   6  10        3.02        6.36      1.71 o
  -4   6  10      114.17      118.95      4.30 o
  -3   6  10      500.24      521.78     10.29 o
  -2   6  10       77.66       81.14      3.26 o
  -1   6  10      338.27      330.05      4.82 o
   0   6  10      108.85      110.37      2.44 o
   1   6  10       52.77       75.17      2.89 o
   2   6  10        8.05        7.38      1.16 o
   3   6  10       14.84       13.47      1.34 o
   4   6  10      135.67      123.16      3.60 o
   5   6  10       41.86       42.88      3.14 o
   6   6  10       26.07       31.67      2.08 o
   7   6  10        6.07        6.11      2.99 o
   8   6  10        4.80        7.77      2.09 o
   9   6  10       44.14       54.40      4.60 o
  10   6  10        3.17        5.90      3.02 o
 -10   7  10        1.44        2.64      2.70 o
  -9   7  10        0.35       -0.24      2.11 o
  -8   7  10       20.99       22.37      2.86 o
  -7   7  10       10.56       11.68      2.26 o
  -6   7  10       22.66       21.97      2.52 o
  -5   7  10        0.55       -0.41      1.55 o
  -4   7  10       22.20       18.93      2.31 o
  -3   7  10        0.66        0.46      1.37 o
  -2   7  10      253.94      246.52      6.13 o
  -1   7  10       77.98       70.42      2.66 o
   0   7  10        0.92        2.51      1.21 o
   1   7  10       13.84       18.64      1.72 o
   2   7  10       96.45      112.23      3.64 o
   3   7  10       40.85       42.08      2.31 o
   4   7  10        5.74        6.42      1.78 o
   5   7  10       10.12        9.95      1.64 o
   6   7  10        8.89        9.02      1.95 o
   7   7  10        0.01       -1.75      1.75 o
   8   7  10        3.77        4.04      2.71 o
   9   7  10        8.86       10.92      3.53 o
  10   7  10        0.22        0.08      2.79 o
  -9   8  10        6.19       10.92      2.77 o
  -8   8  10        3.93        2.11      2.29 o
  -7   8  10        0.00       -1.58      1.94 o
  -6   8  10       26.19       28.52      2.89 o
  -5   8  10       11.78       12.38      2.26 o
  -4   8  10       27.63       26.66      2.55 o
  -3   8  10       29.11       28.79      2.47 o
  -2   8  10       45.30       53.09      3.91 o
  -1   8  10       28.64       28.22      2.45 o
   0   8  10       22.33       16.25      2.14 o
   1   8  10       65.36       69.89      3.27 o
   2   8  10       13.31       13.36      2.08 o
   3   8  10      103.26      103.99      4.12 o
   4   8  10        3.01        2.72      2.04 o
   5   8  10       50.76       49.75      3.28 o
   6   8  10        1.26        2.97      2.03 o
   7   8  10       10.30        9.33      3.15 o
   8   8  10        1.31       -1.14      2.75 o
   9   8  10        0.44       -2.68      2.68 o
  -7   9  10        0.79        1.40      2.94 o
  -6   9  10        0.38       -0.15      2.47 o
  -5   9  10       45.90       62.03      6.43 o
  -4   9  10        8.71       12.90      2.77 o
  -3   9  10       62.30       62.70      5.17 o
  -2   9  10       46.84       48.57      3.76 o
  -1   9  10        0.74        1.52      2.56 o
   0   9  10       37.44       39.70      2.89 o
   1   9  10       10.64       14.66      2.33 o
   2   9  10        6.63        9.05      2.22 o
   3   9  10       11.09        6.56      2.67 o
   4   9  10       85.08       84.34      4.90 o
   5   9  10        1.29        4.67      2.65 o
   6   9  10        0.24        0.25      3.53 o
   7   9  10        7.39        1.77      3.53 o
  -6  10  10        0.03       -1.30      3.91 o
  -5  10  10        5.53        4.86      3.28 o
  -4  10  10       14.74       25.69      3.78 o
  -3  10  10       30.92       47.24      4.79 o
  -2  10  10        0.83        1.80      2.42 o
  -1  10  10        8.35        6.05      4.03 o
   0  10  10        0.44       -1.51      2.30 o
   1  10  10        0.07        1.20      2.58 o
   2  10  10        4.59        5.55      2.67 o
   3  10  10        9.29        7.65      2.76 o
   4  10  10       11.60       15.51      3.40 o
   5  10  10       14.88       17.65      4.79 o
  -2  11  10        0.22        9.33      4.79 o
  -1  11  10       11.06        8.83      4.79 o
   0  11  10        8.63       12.45      3.37 o
   1  11  10       10.21        9.71      3.21 o
   2  11  10        6.06        8.27      3.19 o
 -11   0  11       27.13       22.81      6.43 o
  -9   0  11      104.40       85.35      4.84 o
  -7   0  11      112.05      114.27      4.95 o
  -5   0  11      626.09      610.78     18.28 o
  -3   0  11     1276.32     1362.13     26.27 o
  -1   0  11        4.55        5.78      1.00 o
   1   0  11     1357.51     1401.29     21.59 o
   3   0  11      855.96      880.71     12.20 o
   5   0  11      168.81      198.91      3.58 o
   7   0  11      426.84      414.61      6.46 o
   9   0  11       48.67       41.18      2.66 o
  11   0  11       11.56       18.34      2.54 o
 -12   1  11       17.15       21.27      2.55 o
 -11   1  11       40.57       48.78      3.64 o
 -10   1  11       15.65       14.18      2.73 o
  -9   1  11       19.12       17.51      1.91 o
  -8   1  11       12.29        8.07      1.47 o
  -7   1  11      289.61      266.84      5.52 o
  -6   1  11        5.94        8.00      1.53 o
  -5   1  11      452.33      414.33      6.10 o
  -4   1  11       66.00       56.88      1.54 o
  -3   1  11      130.21      150.81      2.51 o
  -2   1  11      132.88      112.66      2.04 o
  -1   1  11      306.94      370.01      4.34 o
   0   1  11      613.94      610.28      7.27 o
   1   1  11     1377.74     1375.70     14.82 o
   2   1  11      223.74      233.66      3.12 o
   3   1  11       25.06       31.59      0.91 o
   4   1  11       90.69       73.53      1.42 o
   5   1  11       56.43       59.84      1.38 o
   6   1  11      838.81      849.10      7.95 o
   7   1  11       82.03       69.42      2.17 o
   8   1  11        3.47        3.00      1.09 o
   9   1  11        0.56        0.18      1.00 o
  10   1  11       63.19       61.95      3.01 o
  11   1  11       14.71       13.99      1.68 o
  12   1  11        2.12        1.05      1.94 o
 -12   2  11        7.57       10.01      2.16 o
 -11   2  11        0.74        0.73      1.71 o
 -10   2  11       19.66       18.68      3.87 o
  -9   2  11       97.63       90.16      3.60 o
  -8   2  11       11.11       10.01      1.66 o
  -7   2  11      651.60      611.91     10.21 o
  -6   2  11        0.03        0.11      1.00 o
  -5   2  11      258.21      249.89      4.25 o
  -4   2  11       13.00        8.13      0.76 o
  -3   2  11       35.85       29.56      1.08 o
  -2   2  11      171.60      170.34      2.61 o
  -1   2  11      287.18      292.29      3.64 o
   0   2  11      466.00      435.98      5.07 o
   1   2  11        3.62        4.71      0.60 o
   2   2  11       26.93       16.89      0.87 o
   3   2  11       52.20       50.15      1.21 o
   4   2  11       33.56       30.33      1.33 o
   5   2  11      507.89      468.28      4.80 o
   6   2  11      292.17      275.08      3.63 o
   7   2  11       15.33       18.50      1.15 o
   8   2  11       29.05       31.02      1.53 o
   9   2  11       37.26       37.65      1.71 o
  10   2  11        2.41        1.79      1.12 o
  11   2  11        8.74        3.68      1.83 o
  12   2  11        0.01       -1.93      2.23 o
 -12   3  11       41.87       46.21      3.69 o
 -11   3  11        0.00        0.00      2.29 o
 -10   3  11       71.90       69.47      4.48 o
  -9   3  11        0.40       -0.55      1.30 o
  -8   3  11       69.93       70.66      3.03 o
  -7   3  11      177.03      169.75      4.37 o
  -6   3  11       70.52       73.96      2.75 o
  -5   3  11      206.07      210.93      4.55 o
  -4   3  11      276.66      279.33      4.51 o
  -3   3  11     1572.55     1579.20     19.10 o
  -2   3  11       49.95       56.61      1.94 o
  -1   3  11        5.90        7.96      1.17 o
   0   3  11      173.87      187.50      2.56 o
   1   3  11      247.70      229.63      3.18 o
   2   3  11       66.86       83.13      1.79 o
   3   3  11     1139.56     1128.30     11.94 o
   4   3  11       20.37       18.14      1.06 o
   5   3  11      221.14      229.46      3.35 o
   6   3  11       19.23       19.06      1.11 o
   7   3  11       84.97       85.06      2.04 o
   8   3  11       14.28       13.49      1.21 o
   9   3  11       31.39       28.63      1.59 o
  10   3  11        1.68        1.93      1.46 o
  11   3  11       10.82       12.29      2.29 o
  12   3  11        2.89        2.56      3.05 o
 -11   4  11       26.07       27.11      3.12 o
 -10   4  11        2.88        1.61      1.89 o
  -9   4  11       45.03       43.52      7.46 o
  -8   4  11      199.60      181.04      5.65 o
  -7   4  11      125.44      119.73      3.68 o
  -6   4  11       10.55       13.34      1.53 o
  -5   4  11      107.46      107.87      3.20 o
  -4   4  11        6.91        8.59      1.21 o
  -3   4  11      410.25      422.60      6.08 o
  -2   4  11      315.02      323.41      4.87 o
  -1   4  11        1.62        4.11      0.73 o
   0   4  11      122.18      137.38      2.27 o
   1   4  11      189.37      208.37      3.65 o
   2   4  11       50.99       62.17      1.66 o
   3   4  11      435.02      424.31      5.34 o
   4   4  11       88.79       79.63      1.98 o
   5   4  11        6.40        3.02      1.01 o
   6   4  11       16.76       14.65      1.19 o
   7   4  11       19.75       16.43      1.26 o
   8   4  11        1.92       -0.06      1.23 o
   9   4  11       76.21       69.84      2.74 o
  10   4  11        2.28        8.28      2.14 o
  11   4  11        0.86        2.87      2.08 o
 -11   5  11       41.51       45.79      4.42 o
 -10   5  11        6.85        7.63      2.27 o
  -9   5  11        0.86        0.54      1.85 o
  -8   5  11        7.41        6.26      2.04 o
  -7   5  11       62.83       65.56      4.40 o
  -6   5  11       26.27       27.17      2.44 o
  -5   5  11       15.23        7.17      2.17 o
  -4   5  11      149.84      128.54      3.36 o
  -3   5  11        4.93        4.32      1.04 o
  -2   5  11        1.62        0.93      0.90 o
  -1   5  11      781.62      767.15      9.15 o
   0   5  11      440.75      409.35      5.43 o
   1   5  11        6.11        4.32      0.81 o
   2   5  11      115.60      107.59      2.27 o
   3   5  11       16.86       16.31      1.09 o
   4   5  11       30.63       36.07      1.58 o
   5   5  11      184.24      177.79      3.17 o
   6   5  11       20.16       20.49      1.45 o
   7   5  11        0.71       -1.35      1.35 o
   8   5  11        0.81       -0.49      1.42 o
   9   5  11        0.29       -2.47      2.75 o
  10   5  11       58.44       70.10      3.93 o
  11   5  11        1.12        0.64      2.98 o
 -10   6  11        2.95       -2.04      2.04 o
  -9   6  11        4.55        5.35      2.26 o
  -8   6  11        3.25        1.62      1.93 o
  -7   6  11      119.11      126.02      4.85 o
  -6   6  11       34.81       33.13      3.60 o
  -5   6  11        3.04        2.76      2.44 o
  -4   6  11       73.81       65.27      3.26 o
  -3   6  11       89.07       88.16      3.48 o
  -2   6  11      460.44      446.20      9.30 o
  -1   6  11       72.92       85.24      2.15 o
   0   6  11       54.76       58.01      2.27 o
   1   6  11       32.86       30.92      1.51 o
   2   6  11       12.80       15.80      1.36 o
   3   6  11       48.98       48.53      2.01 o
   4   6  11       36.12       32.30      2.04 o
   5   6  11       34.97       31.46      2.09 o
   6   6  11        1.37        1.12      1.24 o
   7   6  11        4.22        3.16      1.93 o
   8   6  11        6.64        5.84      3.14 o
   9   6  11       21.99       19.09      2.72 o
  10   6  11        0.01        1.28      2.82 o
  -9   7  11        3.22        3.01      3.63 o
  -8   7  11        0.00       -1.77      1.86 o
  -7   7  11        2.85        3.34      2.00 o
  -6   7  11       14.73       10.91      2.15 o
  -5   7  11       21.88       26.10      3.36 o
  -4   7  11        9.62        7.48      1.82 o
  -3   7  11        5.17        5.80      1.63 o
  -2   7  11       60.96       66.58      3.21 o
  -1   7  11      125.06      123.72      3.53 o
   0   7  11       46.87       48.50      2.27 o
   1   7  11       40.51       33.51      2.47 o
   2   7  11       39.94       39.78      2.33 o
   3   7  11        5.21        6.60      1.56 o
   4   7  11      142.18      123.16      4.66 o
   5   7  11        1.22        1.49      1.42 o
   6   7  11       47.35       57.90      3.43 o
   7   7  11       34.58       29.82      3.34 o
   8   7  11        0.11       -0.16      3.49 o
   9   7  11        7.29        2.66      4.67 o
  -8   8  11        3.44        4.42      2.37 o
  -7   8  11        1.17        0.34      2.14 o
  -6   8  11        5.91        4.99      2.11 o
  -5   8  11       76.51       73.33      3.93 o
  -4   8  11       24.47       25.91      2.52 o
  -3   8  11      121.33      113.51      4.40 o
  -2   8  11      163.19      162.65      6.06 o
  -1   8  11        7.80        7.68      3.30 o
   0   8  11        3.44        3.82      2.77 o
   1   8  11        2.55        0.77      1.65 o
   2   8  11       21.26       17.59      2.32 o
   3   8  11        5.79        8.39      2.00 o
   4   8  11      124.29      129.41      4.49 o
   5   8  11       45.99       43.29      3.74 o
   6   8  11        0.52        0.37      3.42 o
   7   8  11        3.69        2.91      2.91 o
   8   8  11        1.60       -2.61      2.84 o
  -7   9  11       59.38       62.50      4.16 o
  -6   9  11       18.59       18.96      3.26 o
  -5   9  11        5.30        5.30      3.78 o
  -4   9  11        3.83        2.87      2.52 o
  -3   9  11        2.69        3.99      2.48 o
  -2   9  11       24.32       28.49      5.30 o
  -1   9  11        0.50        2.77      3.53 o
   0   9  11        9.03       10.10      3.03 o
   1   9  11      103.53      111.41      6.61 o
   2   9  11       52.39       48.70      3.30 o
   3   9  11        5.06        4.03      2.50 o
   4   9  11        5.73        0.39      3.03 o
   5   9  11        8.07       14.30      4.16 o
   6   9  11        4.72        8.57      4.03 o
   7   9  11        0.91        2.02      4.03 o
  -5  10  11       41.62       46.15      6.81 o
  -4  10  11        1.75        4.54      4.79 o
  -3  10  11        1.00        2.02      4.03 o
  -2  10  11        8.67       18.66      5.04 o
  -1  10  11        9.09       14.12      4.79 o
   0  10  11        1.77        2.33      2.30 o
   1  10  11        5.06        2.03      2.40 o
   2  10  11        2.50        0.62      3.40 o
   3  10  11        1.66       -1.51      2.32 o
   4  10  11        4.49        2.16      2.76 o
   5  10  11        6.15        3.03      4.03 o
  -1  11  11        0.23       -1.01      4.03 o
   0  11  11       85.16       86.12      8.20 o
   1  11  11        0.01       -2.50      2.50 o
 -12   0  12        4.14        2.49      2.66 o
 -10   0  12        0.38        3.35      2.18 o
  -8   0  12       24.93       28.95      4.16 o
  -6   0  12       25.99       24.63      1.72 o
  -4   0  12     2382.44     2385.88     44.75 o
  -2   0  12        5.32       -0.73      0.73 o
   0   0  12      799.34      745.07     12.33 o
   2   0  12      313.98      306.68      4.97 o
   4   0  12      246.39      253.12      4.53 o
   6   0  12       65.33       74.13      2.31 o
   8   0  12        4.52        3.90      1.37 o
  10   0  12        1.24        1.18      1.74 o
  12   0  12        3.99       -1.18      2.82 o
 -12   1  12        6.34        6.06      2.01 o
 -11   1  12        1.50        3.60      1.72 o
 -10   1  12       10.66       11.97      1.88 o
  -9   1  12        1.36        0.32      1.29 o
  -8   1  12        5.18        3.24      1.59 o
  -7   1  12       63.87       58.92      2.51 o
  -6   1  12     1442.09     1404.51     20.00 o
  -5   1  12       40.45       50.74      2.10 o
  -4   1  12        6.88       10.96      0.85 o
  -3   1  12      255.14      267.92      4.57 o
  -2   1  12        3.96        1.95      0.76 o
  -1   1  12       50.03       41.93      1.14 o
   0   1  12     1389.31     1476.65     16.10 o
   1   1  12      116.89      147.59      2.33 o
   2   1  12       15.59       15.87      0.80 o
   3   1  12        3.11        1.32      0.46 o
   4   1  12        2.51        5.61      0.61 o
   5   1  12        3.62        1.69      0.61 o
   6   1  12       12.99       14.96      0.94 o
   7   1  12       13.22       17.10      1.02 o
   8   1  12       10.12        6.56      1.09 o
   9   1  12      122.48      126.66      2.86 o
  10   1  12        2.97        3.82      1.35 o
  11   1  12       27.95       38.37      2.40 o
  12   1  12       13.24       15.30      2.39 o
 -12   2  12        8.38        5.55      2.00 o
 -11   2  12       61.65       68.35      3.40 o
 -10   2  12        0.54        2.18      1.86 o
  -9   2  12        6.16        2.43      1.70 o
  -8   2  12       16.21       12.37      1.65 o
  -7   2  12       89.01       92.71      3.20 o
  -6   2  12       34.66       31.73      3.37 o
  -5   2  12       50.39       48.12      1.81 o
  -4   2  12      415.64      379.50      5.74 o
  -3   2  12      277.84      255.72      3.66 o
  -2   2  12     2500.66     2417.38     25.70 o
  -1   2  12     1671.78     1655.50     20.59 o
   0   2  12      701.88      667.81      7.98 o
   1   2  12       16.62       16.11      1.24 o
   2   2  12       78.62       80.37      1.73 o
   3   2  12        7.15        8.47      0.76 o
   4   2  12      211.27      215.88      2.85 o
   5   2  12        0.21        2.12      0.66 o
   6   2  12      759.80      758.62      7.73 o
   7   2  12      121.48      131.44      2.51 o
   8   2  12       25.78       24.29      2.03 o
   9   2  12       58.22       57.90      2.24 o
  10   2  12        6.30        3.34      1.33 o
  11   2  12        1.77        0.57      1.87 o
  12   2  12        7.13        3.16      3.06 o
 -12   3  12        0.10        3.08      2.54 o
 -11   3  12        0.85        0.75      3.40 o
 -10   3  12       16.81       21.43      3.21 o
  -9   3  12        9.07        8.88      2.13 o
  -8   3  12        0.10        0.29      1.50 o
  -7   3  12      180.36      160.87      4.23 o
  -6   3  12      162.46      129.71      3.63 o
  -5   3  12      100.80      103.09      3.71 o
  -4   3  12      136.06      124.75      2.67 o
  -3   3  12     1068.11     1111.08     13.91 o
  -2   3  12      139.84      142.76      2.44 o
  -1   3  12       10.82       18.23      0.83 o
   0   3  12       15.99       11.72      0.62 o
   1   3  12     1110.64     1093.23     11.41 o
   2   3  12      256.25      260.23      3.61 o
   3   3  12      614.63      578.57      6.81 o
   4   3  12       10.35        7.59      0.93 o
   5   3  12      242.71      233.83      3.43 o
   6   3  12       31.04       30.92      1.34 o
   7   3  12        0.75        2.19      1.00 o
   8   3  12       15.35       15.94      1.45 o
   9   3  12        4.05        8.08      1.37 o
  10   3  12        6.38        7.25      2.12 o
  11   3  12       12.60       18.72      2.44 o
 -11   4  12        2.85        0.82      2.54 o
 -10   4  12       15.51       24.83      2.81 o
  -9   4  12        0.08        0.98      1.74 o
  -8   4  12      141.80      129.06      4.81 o
  -7   4  12      258.34      272.84      5.96 o
  -6   4  12      104.28      123.66      3.61 o
  -5   4  12       10.36       10.45      1.39 o
  -4   4  12      397.95      370.93      6.69 o
  -3   4  12       74.92       82.76      2.09 o
  -2   4  12      469.72      442.78      6.29 o
  -1   4  12      372.50      380.27      5.58 o
   0   4  12      154.80      171.13      2.68 o
   1   4  12      395.57      412.17      5.58 o
   2   4  12       87.29       97.62      2.09 o
   3   4  12       11.77       14.70      1.11 o
   4   4  12        8.16       11.18      1.03 o
   5   4  12       43.89       47.12      1.65 o
   6   4  12       12.76       11.30      1.53 o
   7   4  12       34.71       23.44      1.41 o
   8   4  12       28.46       26.91      1.68 o
   9   4  12        3.37        2.77      1.44 o
  10   4  12       70.98       85.09      4.72 o
  11   4  12        0.86        0.55      2.37 o
 -11   5  12       25.63       27.37      3.37 o
 -10   5  12        6.59        3.97      2.32 o
  -9   5  12        0.50       -1.74      1.85 o
  -8   5  12       17.71       27.91      2.74 o
  -7   5  12        2.96        2.68      1.77 o
  -6   5  12      432.24      412.63      9.10 o
  -5   5  12       14.85       15.88      2.00 o
  -4   5  12        7.94        5.07      1.26 o
  -3   5  12      158.96      145.02      3.59 o
  -2   5  12      162.66      149.20      3.82 o
  -1   5  12      315.35      328.68      5.07 o
   0   5  12      131.87      119.19      2.27 o
   1   5  12      123.63      113.32      2.34 o
   2   5  12       81.96       90.37      2.12 o
   3   5  12      229.03      231.42      3.60 o
   4   5  12       40.37       36.42      1.48 o
   5   5  12      214.37      206.19      3.53 o
   6   5  12       19.89       13.53      1.20 o
   7   5  12        1.33        1.91      1.11 o
   8   5  12        1.35       -0.69      1.78 o
   9   5  12        0.77        3.89      2.03 o
  10   5  12        8.15        8.70      2.28 o
  11   5  12       29.72       43.00      6.18 o
 -10   6  12        0.13       -2.00      2.00 o
  -9   6  12        1.04       -1.07      1.92 o
  -8   6  12        1.72        0.52      1.74 o
  -7   6  12        1.10        2.02      1.89 o
  -6   6  12       14.83       13.82      2.14 o
  -5   6  12      173.21      162.83      5.22 o
  -4   6  12       14.39       21.27      2.34 o
  -3   6  12      118.90      120.37      4.04 o
  -2   6  12       74.90       76.40      3.15 o
  -1   6  12      175.58      153.73      5.25 o
   0   6  12       89.22       97.25      2.48 o
   1   6  12        9.24       14.09      1.11 o
   2   6  12        7.95        5.51      1.04 o
   3   6  12       79.09       74.99      2.37 o
   4   6  12        1.05        0.65      1.09 o
   5   6  12        6.07        3.37      1.42 o
   6   6  12        0.17       -0.36      1.29 o
   7   6  12       22.69       18.92      1.93 o
   8   6  12       42.58       41.49      3.20 o
   9   6  12        0.48        1.10      2.40 o
  10   6  12        0.07       -2.79      2.79 o
  -9   7  12        0.27        4.32      2.30 o
  -8   7  12        0.30       -1.44      2.66 o
  -7   7  12        6.01        6.11      2.10 o
  -6   7  12        2.36        0.92      1.82 o
  -5   7  12        6.26        6.27      1.88 o
  -4   7  12        7.24        6.64      1.72 o
  -3   7  12        0.90        2.09      1.68 o
  -2   7  12        6.87        8.50      1.67 o
  -1   7  12       25.44       33.53      2.52 o
   0   7  12        6.42        1.15      1.36 o
   1   7  12      392.88      387.45      7.34 o
   2   7  12        2.20        2.45      1.48 o
   3   7  12        5.21        3.06      1.57 o
   4   7  12        0.10        1.51      1.42 o
   5   7  12       27.05       27.99      2.20 o
   6   7  12        8.01       11.40      2.26 o
   7   7  12        0.58       -1.55      1.82 o
   8   7  12       16.82       15.78      4.73 o
   9   7  12        0.23        1.71      3.15 o
  -8   8  12        8.00        9.86      2.78 o
  -7   8  12        8.81        4.76      2.38 o
  -6   8  12        4.04        4.38      2.15 o
  -5   8  12       10.34       11.05      2.66 o
  -4   8  12       28.59       28.53      2.63 o
  -3   8  12        0.01       -0.58      2.40 o
  -2   8  12       15.59       18.16      4.54 o
  -1   8  12      176.77      195.17     10.59 o
   0   8  12        3.51        3.89      1.94 o
   1   8  12        5.42        8.66      2.54 o
   2   8  12       41.50       42.63      3.75 o
   3   8  12        2.96        2.54      1.78 o
   4   8  12        5.00        6.83      1.97 o
   5   8  12       10.41       12.67      2.85 o
   6   8  12       14.78       16.33      2.56 o
   7   8  12        0.52       -1.88      1.88 o
   8   8  12        0.00       -4.89      6.81 o
  -7   9  12        1.73        2.77      3.21 o
  -6   9  12       38.44       42.87      6.56 o
  -5   9  12       10.00        8.57      4.29 o
  -4   9  12        0.37       -0.76      3.78 o
  -3   9  12       13.48       16.64      4.79 o
  -2   9  12       33.73       35.30      5.80 o
  -1   9  12       10.01        5.80      3.78 o
   0   9  12       21.32       22.15      2.65 o
   1   9  12        0.07        3.91      2.59 o
   2   9  12       43.94       36.71      3.05 o
   3   9  12        7.60        5.80      2.67 o
   4   9  12        1.04        4.92      2.50 o
   5   9  12       71.63       76.88      7.82 o
   6   9  12        8.35       11.87      3.03 o
  -5  10  12        5.32        5.80      4.54 o
  -4  10  12       34.86       37.82      6.56 o
  -3  10  12        5.79        5.04      4.54 o
  -2  10  12        6.54        7.82      4.79 o
  -1  10  12        2.91        6.05      4.03 o
   0  10  12        0.95        2.87      2.19 o
   1  10  12        2.01        1.41      2.06 o
   2  10  12        0.69       -0.54      2.40 o
   3  10  12        0.03        0.10      2.54 o
   4  10  12        7.71        9.63      3.02 o
 -11   0  13        2.56        4.38      2.54 o
  -9   0  13       44.45       56.32      9.46 o
  -7   0  13       33.04       33.78      2.91 o
  -5   0  13      216.95      186.55      5.63 o
  -3   0  13     1320.15     1283.31     21.65 o
  -1   0  13       82.25       60.48      2.36 o
   1   0  13     1118.32     1169.89     18.54 o
   3   0  13      441.52      445.59      6.91 o
   5   0  13       23.89       15.18      1.17 o
   7   0  13       37.30       36.11      1.81 o
   9   0  13        8.40        9.69      3.06 o
  11   0  13        0.01       -0.69      2.59 o
 -12   1  13        3.13        2.58      1.89 o
 -11   1  13       24.44       25.50      2.47 o
 -10   1  13        0.90        3.31      1.57 o
  -9   1  13        0.12       -0.68      1.25 o
  -8   1  13       40.29       33.52      2.59 o
  -7   1  13       76.09       73.71      2.78 o
  -6   1  13        5.19        3.60      1.20 o
  -5   1  13     1267.40     1235.01     15.62 o
  -4   1  13       65.36       63.43      1.75 o
  -3   1  13      719.48      694.63      9.69 o
  -2   1  13       67.93       52.30      1.36 o
  -1   1  13      484.80      520.39      6.29 o
   0   1  13      175.94      193.35      3.17 o
   1   1  13      592.24      562.64      6.81 o
   2   1  13       11.32       19.83      0.94 o
   3   1  13      207.89      229.14      3.50 o
   4   1  13       32.02       35.27      1.25 o
   5   1  13       45.15       38.61      1.17 o
   6   1  13        1.49        2.70      0.82 o
   7   1  13        0.31       -0.70      0.81 o
   8   1  13       68.80       68.19      2.42 o
   9   1  13       11.54       12.00      1.46 o
  10   1  13       27.73       35.71      2.43 o
  11   1  13        0.04        0.68      1.86 o
  12   1  13        1.44       -3.31      3.31 o
 -12   2  13       38.56       39.73      3.46 o
 -11   2  13        4.91        6.57      1.91 o
 -10   2  13       32.98       32.98      2.96 o
  -9   2  13       56.54       62.38      3.48 o
  -8   2  13        0.33        0.45      1.23 o
  -7   2  13       72.92       69.90      2.79 o
  -6   2  13      204.02      199.11      4.59 o
  -5   2  13      368.59      349.76      5.58 o
  -4   2  13       47.43       52.89      2.74 o
  -3   2  13       16.76       23.63      1.05 o
  -2   2  13      147.47      163.12      2.54 o
  -1   2  13      451.78      425.54      5.03 o
   0   2  13      498.51      470.03      6.06 o
   1   2  13     1415.34     1400.73     14.32 o
   2   2  13       52.02       68.19      1.68 o
   3   2  13      594.62      584.12      6.72 o
   4   2  13       23.02       26.73      1.13 o
   5   2  13       99.62       83.07      1.93 o
   6   2  13        3.75        4.25      0.88 o
   7   2  13      110.80      104.01      2.34 o
   8   2  13       61.66       59.05      2.04 o
   9   2  13        0.10        0.88      1.45 o
  10   2  13       11.98       15.03      1.66 o
  11   2  13        0.02       -1.36      1.36 o
 -11   3  13       55.68       58.45      4.66 o
 -10   3  13       13.46       11.44      2.66 o
  -9   3  13       89.81      100.39      3.70 o
  -8   3  13       40.13       39.54      2.40 o
  -7   3  13       17.37       15.20      1.97 o
  -6   3  13        2.30        1.80      1.12 o
  -5   3  13      130.59      110.78      3.22 o
  -4   3  13        2.62        5.28      0.93 o
  -3   3  13      211.37      208.03      4.11 o
  -2   3  13       35.90       36.71      1.29 o
  -1   3  13        3.76        2.55      0.84 o
   0   3  13        4.38        3.15      0.68 o
   1   3  13        0.02        2.10      0.68 o
   2   3  13      165.38      153.57      2.61 o
   3   3  13        0.14        0.36      0.66 o
   4   3  13       74.60       71.56      1.86 o
   5   3  13      194.20      195.78      3.32 o
   6   3  13        0.73        1.35      0.88 o
   7   3  13        0.70       -0.84      0.92 o
   8   3  13       50.10       50.57      1.94 o
   9   3  13        0.08       -0.91      1.15 o
  10   3  13        2.45        3.05      1.40 o
  11   3  13       19.36       13.91      2.96 o
 -11   4  13        1.26        1.04      2.60 o
 -10   4  13        0.20       -0.10      2.28 o
  -9   4  13      132.81      123.74      7.23 o
  -8   4  13       47.67       51.39      3.73 o
  -7   4  13       25.17       30.49      2.95 o
  -6   4  13       25.53       25.39      1.94 o
  -5   4  13       44.20       39.12      2.12 o
  -4   4  13      178.73      172.98      4.11 o
  -3   4  13      270.92      273.51      5.30 o
  -2   4  13       97.32       98.59      2.34 o
  -1   4  13      124.70      128.56      2.91 o
   0   4  13       25.96       26.16      1.23 o
   1   4  13        2.55        5.64      0.84 o
   2   4  13       10.26       10.77      1.02 o
   3   4  13      234.70      238.20      3.63 o
   4   4  13      122.14      125.54      2.59 o
   5   4  13        8.39        7.48      1.38 o
   6   4  13      179.71      183.53      3.34 o
   7   4  13        3.71        1.00      1.01 o
   8   4  13        8.68        9.15      1.26 o
   9   4  13        2.93        3.23      1.47 o
  10   4  13       24.40       30.61      2.92 o
  11   4  13       48.68       65.30      6.36 o
 -10   5  13        4.37        3.76      2.22 o
  -9   5  13       13.40       16.04      2.48 o
  -8   5  13       28.75       33.60      2.93 o
  -7   5  13       11.91       12.03      2.30 o
  -6   5  13       82.06       66.47      5.43 o
  -5   5  13      314.78      312.21      7.33 o
  -4   5  13        1.66        2.39      1.16 o
  -3   5  13       27.13       31.98      1.85 o
  -2   5  13      353.90      361.67      6.51 o
  -1   5  13       45.56       38.83      1.81 o
   0   5  13       97.24       93.47      2.30 o
   1   5  13      131.94      121.24      2.49 o
   2   5  13      197.74      214.70      3.71 o
   3   5  13       40.80       40.75      1.52 o
   4   5  13       18.51       22.75      1.32 o
   5   5  13       17.83       17.30      1.54 o
   6   5  13       63.30       64.46      2.07 o
   7   5  13       22.49       24.76      1.63 o
   8   5  13        0.83       -0.05      1.42 o
   9   5  13       38.32       31.95      3.43 o
  10   5  13        0.20       -0.67      2.03 o
 -10   6  13       35.22       41.43      3.66 o
  -9   6  13        3.22        6.79      2.34 o
  -8   6  13       19.42       19.79      3.89 o
  -7   6  13        3.32        1.68      1.77 o
  -6   6  13        0.15       -1.65      1.65 o
  -5   6  13       88.12       89.45      3.86 o
  -4   6  13        5.86        5.72      1.80 o
  -3   6  13       63.74       51.54      2.78 o
  -2   6  13       47.75       46.16      5.42 o
  -1   6  13       88.09       82.54      6.18 o
   0   6  13       24.65       24.46      1.38 o
   1   6  13      545.26      540.28      6.72 o
   2   6  13       48.84       43.87      1.65 o
   3   6  13       48.14       49.93      1.78 o
   4   6  13       62.56       55.37      2.02 o
   5   6  13        1.32        0.05      1.33 o
   6   6  13       29.22       21.06      2.00 o
   7   6  13       14.80        9.90      1.76 o
   8   6  13        1.24        1.58      1.95 o
   9   6  13        5.01        3.86      2.22 o
  10   6  13       15.54       13.30      5.55 o
  -9   7  13        6.59        5.91      2.52 o
  -8   7  13        0.79        1.03      2.62 o
  -7   7  13       15.00       17.46      2.99 o
  -6   7  13        2.12        0.90      1.80 o
  -5   7  13        8.14        5.92      1.89 o
  -4   7  13       55.07       53.77      4.28 o
  -3   7  13       29.63       25.17      4.67 o
  -2   7  13        8.97        9.16      2.32 o
  -1   7  13       38.58       33.77      3.19 o
   0   7  13      245.30      230.73      7.93 o
   1   7  13       22.24       26.05      2.05 o
   2   7  13      103.03      109.34      4.22 o
   3   7  13       76.46       77.22      3.36 o
   4   7  13       11.36       13.38      1.80 o
   5   7  13       31.99       29.37      2.27 o
   6   7  13       76.88       88.68      4.16 o
   7   7  13        1.03       -0.41      2.04 o
   8   7  13       11.36       18.05      2.64 o
   9   7  13        1.31       -2.09      2.75 o
  -8   8  13       11.70       12.23      3.57 o
  -7   8  13       46.03       54.64      7.06 o
  -6   8  13        4.28        8.56      4.79 o
  -5   8  13       75.74       83.65      5.44 o
  -4   8  13        0.14        2.83      2.58 o
  -3   8  13       30.80       36.12      3.73 o
  -2   8  13        1.53        8.32      4.03 o
  -1   8  13        6.26        3.53      3.28 o
   0   8  13       15.27       13.48      2.47 o
   1   8  13        4.82        1.74      1.82 o
   2   8  13       26.63       28.79      2.60 o
   3   8  13      140.95      150.25      5.09 o
   4   8  13       20.33       16.73      2.76 o
   5   8  13       10.57       12.60      2.84 o
   6   8  13        0.06       -2.01      2.01 o
   7   8  13        1.05       -2.03      2.11 o
   8   8  13        1.55        0.50      2.79 o
  -6   9  13        0.17        8.83      4.54 o
  -5   9  13        3.68        5.04      4.29 o
  -4   9  13       13.52       16.39      5.30 o
  -3   9  13        3.86        2.27      3.78 o
  -2   9  13        1.11        0.25      3.53 o
  -1   9  13        1.05        9.58      4.03 o
   0   9  13       10.70       14.10      2.47 o
   1   9  13       22.22       26.98      2.85 o
   2   9  13        0.49        3.20      2.03 o
   3   9  13        2.76        2.27      2.32 o
   4   9  13        2.23        1.61      2.40 o
   5   9  13        0.08       -0.88      2.50 o
   6   9  13       30.33       25.33      4.16 o
  -4  10  13        6.47        6.81      4.54 o
  -3  10  13        3.82       10.84      5.04 o
  -2  10  13       14.80       14.12      5.04 o
  -1  10  13        0.14        3.28      4.29 o
   0  10  13       19.02       18.36      4.88 o
   1  10  13        1.13        3.46      2.21 o
   2  10  13        1.02        0.72      2.66 o
   3  10  13        0.25       -0.69      2.48 o
   4  10  13        5.20        5.93      3.12 o
 -12   0  14       13.06       14.37      3.91 o
 -10   0  14        5.43       10.71      2.66 o
  -8   0  14       20.55       24.71      2.84 o
  -6   0  14        0.44        1.95      2.02 o
  -4   0  14      658.52      636.71     11.26 o
  -2   0  14      363.47      377.42      7.35 o
   0   0  14     1724.99     1577.84     24.58 o
   2   0  14      229.99      215.86      6.21 o
   4   0  14      102.52       93.51      3.25 o
   6   0  14       18.38       23.13      1.86 o
   8   0  14        3.44        1.29      1.39 o
  10   0  14        1.27        1.18      3.91 o
 -12   1  14        0.84       -0.80      1.84 o
 -11   1  14       12.50       15.44      2.16 o
 -10   1  14       41.16       42.82      2.73 o
  -9   1  14        0.00       -0.20      1.55 o
  -8   1  14       40.39       30.63      2.84 o
  -7   1  14      209.23      200.72      4.71 o
  -6   1  14      375.71      357.29      5.86 o
  -5   1  14       16.08       11.18      1.19 o
  -4   1  14       96.02      100.83      2.56 o
  -3   1  14      343.51      336.79      4.38 o
  -2   1  14      658.43      667.61      8.37 o
  -1   1  14       21.21       22.68      1.47 o
   0   1  14      119.23      134.96      2.66 o
   1   1  14       57.87       48.88      1.62 o
   2   1  14       11.47       22.03      1.37 o
   3   1  14        7.21       11.27      0.89 o
   4   1  14       46.60       31.30      1.28 o
   5   1  14       35.97       36.45      1.47 o
   6   1  14      224.22      205.00      3.09 o
   7   1  14       93.56       79.23      1.94 o
   8   1  14        0.12       -1.01      1.01 o
   9   1  14        2.77        2.87      1.63 o
  10   1  14        0.54       -2.31      2.31 o
  11   1  14        0.07       -1.46      1.89 o
 -11   2  14       23.36       23.83      3.78 o
 -10   2  14       13.40       10.63      2.00 o
  -9   2  14       41.37       51.74      3.34 o
  -8   2  14      208.72      198.04      6.02 o
  -7   2  14       40.30       39.76      2.19 o
  -6   2  14        1.91        1.66      1.10 o
  -5   2  14       35.29       33.81      1.71 o
  -4   2  14      423.99      410.67      6.21 o
  -3   2  14       23.66       24.51      1.47 o
  -2   2  14      276.21      244.11      3.41 o
  -1   2  14      392.59      386.21      5.28 o
   0   2  14      367.20      333.62      4.73 o
   1   2  14       83.07       74.66      1.78 o
   2   2  14      791.52      806.80      9.26 o
   3   2  14        5.02        5.84      0.80 o
   4   2  14       39.42       47.55      1.43 o
   5   2  14        5.06        9.27      0.96 o
   6   2  14      105.94      109.74      2.96 o
   7   2  14       33.52       32.88      1.50 o
   8   2  14        0.01       -0.95      0.95 o
   9   2  14        6.81        5.87      1.38 o
  10   2  14        0.26       -1.44      1.44 o
  11   2  14        0.30       -0.74      1.64 o
 -11   3  14        3.45        8.99      2.91 o
 -10   3  14       12.38       17.16      3.28 o
  -9   3  14        0.30       -0.74      1.38 o
  -8   3  14      122.57      132.47      4.13 o
  -7   3  14        0.65        0.71      1.24 o
  -6   3  14      166.01      150.07      4.03 o
  -5   3  14       12.41       13.52      1.51 o
  -4   3  14        0.04       -0.77      0.77 o
  -3   3  14       76.20       75.52      2.09 o
  -2   3  14        4.21        5.16      0.89 o
  -1   3  14      508.81      491.24      6.39 o
   0   3  14       36.91       28.98      1.28 o
   1   3  14       28.23       25.22      1.12 o
   2   3  14      237.86      225.89      3.37 o
   3   3  14       94.27       84.42      1.96 o
   4   3  14       61.30       64.82      1.89 o
   5   3  14       35.93       33.42      1.47 o
   6   3  14      281.33      270.36      4.00 o
   7   3  14       13.62       14.34      1.30 o
   8   3  14        1.42        2.06      1.11 o
   9   3  14       19.43       19.98      2.20 o
  10   3  14       39.63       44.14      2.44 o
  11   3  14        0.00       -0.94      1.97 o
 -11   4  14       21.51       22.95      7.06 o
 -10   4  14       27.27       24.94      3.51 o
  -9   4  14       38.05       43.74      3.24 o
  -8   4  14        0.13       -0.69      1.63 o
  -7   4  14        1.60        2.69      1.62 o
  -6   4  14        1.44        3.31      1.29 o
  -5   4  14       40.44       40.36      2.14 o
  -4   4  14      678.82      627.31     14.00 o
  -3   4  14      370.63      369.09     16.21 o
  -2   4  14        2.91        3.07      0.97 o
  -1   4  14      146.47      140.70      3.14 o
   0   4  14       42.71       48.26      1.70 o
   1   4  14       95.19      103.40      2.37 o
   2   4  14       32.92       30.08      1.70 o
   3   4  14       28.51       23.04      1.28 o
   4   4  14       39.62       37.97      1.53 o
   5   4  14        0.79        0.03      0.92 o
   6   4  14        6.42        6.22      1.05 o
   7   4  14       19.57       20.70      1.45 o
   8   4  14        6.03        7.42      1.25 o
   9   4  14        5.37        6.25      1.38 o
  10   4  14        2.08        3.95      2.20 o
  11   4  14       14.16       23.17      3.93 o
 -10   5  14       66.90       72.03      4.32 o
  -9   5  14        3.85        5.59      2.19 o
  -8   5  14       33.74       40.38      3.28 o
  -7   5  14       36.53       34.26      4.57 o
  -6   5  14       19.50       15.60      2.10 o
  -5   5  14       20.57       29.61      3.12 o
  -4   5  14        7.35        8.85      2.48 o
  -3   5  14       41.17       41.73      3.89 o
  -2   5  14       73.25       71.81      5.45 o
  -1   5  14        0.71       -0.80      0.80 o
   0   5  14       13.87       16.02      1.26 o
   1   5  14      802.46      775.75      9.62 o
   2   5  14       34.14       32.73      2.22 o
   3   5  14        3.48        4.64      0.97 o
   4   5  14       15.88       16.85      1.76 o
   5   5  14       13.94       13.49      1.24 o
   6   5  14       52.10       51.19      1.92 o
   7   5  14       12.98       15.72      1.50 o
   8   5  14        1.55        2.15      1.63 o
   9   5  14        0.54       -1.43      2.00 o
  10   5  14        6.87        7.50      2.37 o
  -9   6  14       14.28       18.14      2.78 o
  -8   6  14       20.58       18.78      2.63 o
  -7   6  14       34.94       41.01      3.90 o
  -6   6  14       39.28       40.21      4.03 o
  -5   6  14      124.21      143.24      6.68 o
  -4   6  14      216.58      229.43      8.28 o
  -3   6  14      122.69      133.21      6.68 o
  -2   6  14        5.51        1.45      2.00 o
  -1   6  14        0.31        1.34      1.87 o
   0   6  14       52.24       63.50      2.19 o
   1   6  14       70.25       58.77      2.20 o
   2   6  14       31.54       37.65      1.59 o
   3   6  14      128.56      130.26      3.23 o
   4   6  14       11.79       12.86      1.32 o
   5   6  14        8.51        5.25      1.36 o
   6   6  14       20.88       16.05      1.95 o
   7   6  14        8.00        7.87      1.74 o
   8   6  14        9.09        8.81      2.34 o
   9   6  14        4.47        4.42      3.36 o
  -9   7  14        6.93        9.71      3.57 o
  -8   7  14        3.13        3.28      3.12 o
  -7   7  14        1.46        0.43      4.67 o
  -6   7  14       22.89       22.73      7.94 o
  -5   7  14       11.65       11.21      2.94 o
  -4   7  14       27.95       21.12      3.30 o
  -3   7  14       65.28       53.98      4.10 o
  -2   7  14        5.16        3.35      2.18 o
  -1   7  14        7.33        4.42      2.00 o
   0   7  14      107.04      104.78      3.62 o
   1   7  14       84.23       85.30      3.31 o
   2   7  14      121.74      131.19      6.08 o
   3   7  14       21.02       24.17      2.16 o
   4   7  14       34.06       31.87      2.25 o
   5   7  14       86.55       77.61      3.68 o
   6   7  14       12.98       16.47      2.08 o
   7   7  14       26.02       31.51      2.98 o
   8   7  14        0.96        3.21      2.14 o
  -7   8  14       51.50       48.39      4.98 o
  -6   8  14      143.10      135.14      9.83 o
  -5   8  14        2.49        8.57      3.03 o
  -4   8  14        3.62        8.08      3.78 o
  -3   8  14        0.09        3.53      3.53 o
  -2   8  14        0.96       -0.50      3.03 o
  -1   8  14       16.25        8.57      4.03 o
   0   8  14        9.96       13.34      3.02 o
   1   8  14       11.93        9.76      3.90 o
   2   8  14       33.73       35.85      5.22 o
   3   8  14        4.67        2.27      1.88 o
   4   8  14        0.43        1.67      3.07 o
   5   8  14       13.67       15.94      3.28 o
   6   8  14       20.79       24.83      3.30 o
   7   8  14        5.02       -0.57      2.19 o
  -6   9  14       19.49       19.67      5.80 o
  -5   9  14       23.43       22.19      5.55 o
  -4   9  14       46.07       35.81      6.30 o
  -3   9  14        7.78        7.56      4.29 o
  -2   9  14       50.76       38.83      6.05 o
  -1   9  14        0.25        2.20      2.66 o
   0   9  14        1.90        0.97      1.89 o
   1   9  14       52.01       61.38      5.80 o
   2   9  14        2.51        1.21      2.31 o
   3   9  14       17.06       22.83      2.76 o
   4   9  14        0.34       -0.76      2.32 o
   5   9  14        0.25       -0.97      2.48 o
   6   9  14        3.38        0.14      3.28 o
  -3  10  14       36.75       37.32      6.56 o
  -2  10  14        7.33       11.60      5.04 o
  -1  10  14       16.99       12.84      3.30 o
   0  10  14        6.13        4.74      2.37 o
   1  10  14        2.70        4.62      2.33 o
   2  10  14        0.01        0.13      2.85 o
   3  10  14        7.23       10.56      3.37 o
 -11   0  15        3.87        5.03      2.47 o
  -9   0  15      220.01      237.94      8.29 o
  -7   0  15      109.92      102.33      4.79 o
  -5   0  15      455.84      444.65      9.54 o
  -3   0  15     1117.90     1058.23     17.33 o
  -1   0  15      201.48      166.81      4.28 o
   1   0  15     1433.75     1339.63     21.29 o
   3   0  15      327.29      317.68      6.73 o
   5   0  15       23.51       11.82      1.51 o
   7   0  15      330.10      346.77      6.91 o
   9   0  15       15.78       16.11      2.42 o
  11   0  15       26.35       34.01      4.24 o
 -11   1  15        0.70        0.68      1.73 o
 -10   1  15       45.00       47.71      2.90 o
  -9   1  15        0.14        0.23      1.43 o
  -8   1  15        1.83        0.16      1.28 o
  -7   1  15      113.33      116.50      5.47 o
  -6   1  15       65.21       55.55      2.47 o
  -5   1  15      880.19      819.09     11.10 o
  -4   1  15       24.97       24.79      1.18 o
  -3   1  15      908.88      835.82      9.19 o
  -2   1  15      247.49      265.49      4.11 o
  -1   1  15        0.88        0.82      0.76 o
   0   1  15        3.93        2.91      0.82 o
   1   1  15       20.82       22.66      1.35 o
   2   1  15      613.69      576.65      7.36 o
   3   1  15       82.52       88.13      2.89 o
   4   1  15       13.93       13.58      1.16 o
   5   1  15        0.95        1.25      0.90 o
   6   1  15      194.14      195.50      3.33 o
   7   1  15        3.84        2.45      1.32 o
   8   1  15        2.04        3.49      1.10 o
   9   1  15        4.55        4.70      1.55 o
  10   1  15        0.93        1.66      1.75 o
  11   1  15        4.07        2.46      1.92 o
 -11   2  15       25.87       35.56      4.15 o
 -10   2  15       13.29        9.28      2.04 o
  -9   2  15        3.90        4.13      1.87 o
  -8   2  15       25.62       26.45      2.50 o
  -7   2  15       58.69       48.17      2.42 o
  -6   2  15       28.71       18.12      1.68 o
  -5   2  15       28.26       17.93      1.34 o
  -4   2  15      225.64      232.30      4.17 o
  -3   2  15      305.66      318.83      4.71 o
  -2   2  15        0.78        1.31      1.05 o
  -1   2  15      740.26      725.81      8.88 o
   0   2  15       33.31       26.26      1.40 o
   1   2  15      151.30      158.63      2.66 o
   2   2  15       51.14       52.71      1.88 o
   3   2  15        1.85        1.01      0.76 o
   4   2  15       16.88       13.54      1.02 o
   5   2  15        6.21        7.59      0.96 o
   6   2  15        3.86        2.35      0.88 o
   7   2  15        4.81        4.17      1.14 o
   8   2  15       37.25       37.41      2.03 o
   9   2  15        2.09        1.75      1.43 o
  10   2  15        1.56        2.72      1.56 o
  11   2  15        2.96        1.77      2.05 o
 -11   3  15        8.57       10.12      3.03 o
 -10   3  15        2.59        0.83      2.30 o
  -9   3  15       60.76       69.25      3.81 o
  -8   3  15       16.14       14.39      2.44 o
  -7   3  15      361.25      359.41      7.93 o
  -6   3  15        0.39        1.14      1.57 o
  -5   3  15      185.22      182.89      4.35 o
  -4   3  15       54.44       58.51      3.07 o
  -3   3  15        2.86        2.43      1.13 o
  -2   3  15       33.02       30.04      1.33 o
  -1   3  15       79.28       72.84      2.09 o
   0   3  15      237.69      245.09      3.94 o
   1   3  15        0.41       -0.50      0.65 o
   2   3  15       24.94       18.12      1.05 o
   3   3  15        7.50       10.39      0.99 o
   4   3  15      168.84      168.24      2.82 o
   5   3  15       35.35       32.74      1.52 o
   6   3  15       45.20       47.46      1.73 o
   7   3  15      162.93      150.07      2.98 o
   8   3  15       40.75       41.74      1.88 o
   9   3  15        3.31        6.68      1.58 o
  10   3  15        2.09        4.28      1.99 o
  11   3  15        6.80        3.13      2.17 o
 -10   4  15       18.92       20.26      3.33 o
  -9   4  15       32.76       44.79      3.26 o
  -8   4  15        3.18        2.63      1.86 o
  -7   4  15        1.54       -1.01      1.47 o
  -6   4  15        0.01       -0.74      1.18 o
  -5   4  15       12.84       10.74      1.86 o
  -4   4  15       18.91       23.40      3.38 o
  -3   4  15      794.64      766.29     15.27 o
  -2   4  15      211.65      188.33      4.18 o
  -1   4  15       94.35       97.46      2.64 o
   0   4  15       14.28       14.35      1.33 o
   1   4  15      105.49      119.49      2.66 o
   2   4  15      224.37      244.89      4.97 o
   3   4  15       67.76       68.07      2.01 o
   4   4  15       16.10        9.34      1.12 o
   5   4  15       43.30       36.15      1.61 o
   6   4  15        3.97        2.07      0.98 o
   7   4  15       13.33       12.81      1.38 o
   8   4  15        0.01       -0.32      1.11 o
   9   4  15        0.63       -1.30      1.30 o
  10   4  15        0.67        3.23      2.17 o
 -10   5  15        8.73       10.73      2.63 o
  -9   5  15        5.07        7.43      2.23 o
  -8   5  15       27.91       28.96      7.19 o
  -7   5  15       78.95       85.20      6.56 o
  -6   5  15       98.81      101.88      5.78 o
  -5   5  15        0.62        3.32      2.40 o
  -4   5  15        6.13        7.93      2.58 o
  -3   5  15      474.28      469.88     11.21 o
  -2   5  15        8.99       11.66      1.82 o
  -1   5  15       89.49       91.71      2.66 o
   0   5  15       46.35       51.77      1.89 o
   1   5  15        9.07        8.26      1.17 o
   2   5  15      329.68      340.14      4.87 o
   3   5  15       43.61       48.14      1.76 o
   4   5  15       52.81       56.94      1.95 o
   5   5  15        0.42        0.34      0.95 o
   6   5  15        0.02        1.82      1.08 o
   7   5  15        4.33        3.54      1.27 o
   8   5  15        1.57        3.35      1.48 o
   9   5  15       15.20       13.58      2.47 o
  10   5  15        5.38       10.15      3.40 o
  -9   6  15       23.28       27.02      4.19 o
  -8   6  15        8.25        6.05      3.21 o
  -7   6  15        5.83        6.26      2.94 o
  -6   6  15        4.82        8.07      2.85 o
  -5   6  15       40.82       44.65      4.54 o
  -4   6  15       25.25       28.50      3.39 o
  -3   6  15       44.09       44.09      3.91 o
  -2   6  15      127.26      120.62     10.21 o
  -1   6  15       73.00       68.76      4.50 o
   0   6  15        0.21       -0.77      1.31 o
   1   6  15       17.39       17.45      1.29 o
   2   6  15      372.57      361.09      5.19 o
   3   6  15       26.18       25.75      1.51 o
   4   6  15       34.73       36.95      1.71 o
   5   6  15        3.73        2.43      1.33 o
   6   6  15        5.64        4.17      1.63 o
   7   6  15        0.88        0.94      1.59 o
   8   6  15       37.25       37.81      3.24 o
   9   6  15        0.41       -1.27      2.85 o
  -8   7  15       71.43       82.43      6.03 o
  -7   7  15        2.26       -1.64      2.90 o
  -6   7  15       20.70       29.70      4.67 o
  -5   7  15      124.73      142.80      6.95 o
  -4   7  15       19.52       16.55      4.16 o
  -3   7  15       30.02       34.49      3.73 o
  -2   7  15        5.11        2.65      2.32 o
  -1   7  15        2.55       -0.17      1.65 o
   0   7  15        5.60        6.72      1.62 o
   1   7  15        0.07        0.87      1.37 o
   2   7  15        4.58        6.83      1.92 o
   3   7  15        1.31       -0.83      1.51 o
   4   7  15        3.32        4.26      1.72 o
   5   7  15        3.97        4.61      1.74 o
   6   7  15        9.10       11.75      2.00 o
   7   7  15        0.12       -0.63      3.36 o
   8   7  15        7.22       16.82      2.81 o
  -7   8  15        1.27        2.18      3.12 o
  -6   8  15        0.23        1.77      3.28 o
  -5   8  15       16.31       21.85      4.79 o
  -4   8  15        1.05        5.47      4.41 o
  -3   8  15       29.45       27.47      3.65 o
  -2   8  15        0.00       -1.01      3.03 o
  -1   8  15       24.09       20.66      5.80 o
   0   8  15       38.72       36.04      2.96 o
   1   8  15        4.44        4.76      1.92 o
   2   8  15        4.84        3.96      2.03 o
   3   8  15       16.65       17.34      2.42 o
   4   8  15       11.77        7.23      2.54 o
   5   8  15        0.38        0.42      4.16 o
   6   8  15       10.63        9.94      2.94 o
   7   8  15        3.40       -0.55      2.92 o
  -5   9  15        1.33        6.30      4.79 o
  -4   9  15        2.17        1.51      3.78 o
  -3   9  15       31.66       43.88      6.30 o
  -2   9  15        0.16       -3.53      3.53 o
  -1   9  15        3.89        7.52      3.02 o
   0   9  15        6.24        6.30      2.26 o
   1   9  15        6.24        5.85      2.54 o
   2   9  15       94.64      115.57      5.05 o
   3   9  15        3.37        3.40      2.23 o
   4   9  15        5.30        2.14      2.67 o
   5   9  15        0.09        2.08      2.76 o
  -2  10  15       35.04       51.69      7.31 o
  -1  10  15        2.15       10.14      4.03 o
   0  10  15        0.48        2.27      3.03 o
   1  10  15        1.36        4.44      2.71 o
   2  10  15       45.85       58.46      4.88 o
 -10   0  16       22.68       22.56      3.21 o
  -8   0  16       62.03       70.41      6.68 o
  -6   0  16        2.84        5.57      1.44 o
  -4   0  16      739.18      700.47     21.09 o
  -2   0  16       24.38       30.70      2.00 o
   0   0  16     1628.09     1553.23     24.53 o
   2   0  16      388.21      400.23     11.40 o
   4   0  16      174.92      169.68      5.36 o
   6   0  16      329.76      317.07      6.47 o
   8   0  16       19.21       18.89      2.04 o
  10   0  16       12.75       17.14      9.46 o
 -11   1  16        3.78        4.18      1.93 o
 -10   1  16        9.96       12.36      2.02 o
  -9   1  16       72.74       74.33      4.37 o
  -8   1  16        9.80        5.63      1.51 o
  -7   1  16      113.33      104.03      4.15 o
  -6   1  16       60.60       65.86      2.29 o
  -5   1  16       21.00       29.53      1.58 o
  -4   1  16       11.17       12.19      1.03 o
  -3   1  16      264.01      238.83      3.95 o
  -2   1  16       56.28       66.30      2.01 o
  -1   1  16        1.17        1.46      0.79 o
   0   1  16       21.09       18.01      1.20 o
   1   1  16      249.97      254.43      4.12 o
   2   1  16      124.33      139.71      2.87 o
   3   1  16        0.19       -0.10      0.81 o
   4   1  16      159.35      126.23      2.81 o
   5   1  16       96.36       99.09      2.44 o
   6   1  16       99.00       89.63      2.33 o
   7   1  16        4.79        5.51      1.12 o
   8   1  16        3.76        4.00      1.50 o
   9   1  16        0.38       -1.37      1.37 o
  10   1  16        2.72        2.92      2.13 o
  11   1  16       10.61        9.54      2.93 o
 -11   2  16        0.39        1.29      1.75 o
 -10   2  16        4.08        2.28      1.72 o
  -9   2  16        2.44        2.32      1.85 o
  -8   2  16        7.67        7.31      2.08 o
  -7   2  16        4.42       10.88      1.60 o
  -6   2  16        3.97        4.83      1.30 o
  -5   2  16        1.92       -0.43      1.02 o
  -4   2  16      216.17      199.42      5.46 o
  -3   2  16      398.61      396.58      5.66 o
  -2   2  16      682.76      666.14      8.37 o
  -1   2  16      115.46      113.98      3.10 o
   0   2  16       28.01       30.75      1.41 o
   1   2  16      137.14      122.79      3.31 o
   2   2  16      146.79      144.97      2.95 o
   3   2  16       74.45       71.24      2.12 o
   4   2  16       24.32       24.99      1.39 o
   5   2  16        3.55        3.34      0.98 o
   6   2  16      160.28      155.37      3.04 o
   7   2  16       17.17       15.71      1.53 o
   8   2  16       14.92       14.09      1.73 o
   9   2  16        5.83        6.29      1.64 o
  10   2  16        0.01       -1.50      1.54 o
  11   2  16        0.19       -0.93      2.02 o
 -11   3  16        0.10       -0.81      1.95 o
 -10   3  16       81.83       80.40      5.33 o
  -9   3  16        5.92        9.66      2.19 o
  -8   3  16       32.10       33.57      2.41 o
  -7   3  16       24.58       27.34      2.44 o
  -6   3  16      134.08      119.64      5.85 o
  -5   3  16       12.37        9.39      1.94 o
  -4   3  16       54.76       52.56      3.04 o
  -3   3  16       93.58      103.77      3.21 o
  -2   3  16      698.20      667.68      8.44 o
  -1   3  16       50.53       46.97      1.72 o
   0   3  16       89.52       81.11      2.17 o
   1   3  16        7.95        5.29      0.87 o
   2   3  16       14.49       13.82      1.03 o
   3   3  16       94.18       83.06      2.24 o
   4   3  16        3.07        2.19      0.84 o
   5   3  16       37.83       45.94      1.96 o
   6   3  16       15.96       16.01      1.41 o
   7   3  16        3.93        4.07      1.16 o
   8   3  16       29.73       33.91      2.05 o
   9   3  16        0.04        0.67      1.54 o
  10   3  16        0.14        1.23      1.69 o
 -10   4  16        0.39        5.30      4.54 o
  -9   4  16       20.96       18.32      3.51 o
  -8   4  16       68.09       67.77      4.95 o
  -7   4  16        0.04        1.93      2.36 o
  -6   4  16       73.08       86.76      4.40 o
  -5   4  16        7.15        9.58      1.95 o
  -4   4  16        0.83        0.49      1.52 o
  -3   4  16        9.86       12.76      1.95 o
  -2   4  16       55.85       56.32      2.95 o
  -1   4  16       61.62       67.29      2.34 o
   0   4  16      239.34      244.18      4.61 o
   1   4  16       84.04       74.71      2.27 o
   2   4  16      195.41      201.45      3.70 o
   3   4  16       89.69       88.22      2.29 o
   4   4  16       79.52       76.12      2.19 o
   5   4  16        0.16        0.17      0.95 o
   6   4  16       11.93       13.66      1.26 o
   7   4  16       60.54       61.87      3.49 o
   8   4  16       16.53       20.90      1.83 o
   9   4  16        6.14        8.91      1.79 o
  10   4  16        1.56        3.05      2.20 o
 -10   5  16        0.85        2.77      4.79 o
  -9   5  16       15.09       13.75      3.91 o
  -8   5  16       18.76       19.73      3.63 o
  -7   5  16       27.65       26.02      6.05 o
  -6   5  16        5.25        6.05      2.67 o
  -5   5  16      296.98      331.76     25.85 o
  -4   5  16       55.08       59.39      4.28 o
  -3   5  16        9.07        7.99      1.86 o
  -2   5  16      599.12      576.93     10.06 o
  -1   5  16        1.51        2.62      1.38 o
   0   5  16       14.49       10.99      1.33 o
   1   5  16        0.28        0.50      0.99 o
   2   5  16        7.82        4.88      1.05 o
   3   5  16        2.37        4.00      1.05 o
   4   5  16       32.39       32.30      1.63 o
   5   5  16        2.63        2.86      1.08 o
   6   5  16        0.72        0.60      1.11 o
   7   5  16        2.02        2.48      1.30 o
   8   5  16        0.37       -1.25      1.55 o
   9   5  16        0.08       -2.60      2.60 o
  -9   6  16        2.25        3.85      3.12 o
  -8   6  16       51.38       50.91      8.20 o
  -7   6  16        6.84        4.44      3.03 o
  -6   6  16       31.11       30.27      3.74 o
  -5   6  16        7.37       10.08      2.84 o
  -4   6  16       34.43       27.97      3.47 o
  -3   6  16       12.25       15.70      5.67 o
  -2   6  16       26.66       31.97      3.78 o
  -1   6  16        1.36       -0.84      1.60 o
   0   6  16       23.72       17.36      1.63 o
   1   6  16        7.99        4.80      1.09 o
   2   6  16        2.70        2.61      1.04 o
   3   6  16       85.37       79.75      2.37 o
   4   6  16       15.86       14.61      1.35 o
   5   6  16        5.60        6.23      1.46 o
   6   6  16        7.18       12.65      1.71 o
   7   6  16        5.22        2.26      1.72 o
   8   6  16        2.86        0.07      2.11 o
   9   6  16        4.84        7.06      6.30 o
  -8   7  16        0.02        4.02      3.30 o
  -7   7  16      123.55      146.69      9.46 o
  -6   7  16       15.76       11.60      3.21 o
  -5   7  16       33.95       33.64      4.09 o
  -4   7  16       35.78       39.16      7.44 o
  -3   7  16        7.52       11.44      2.94 o
  -2   7  16       16.10       19.16      3.53 o
  -1   7  16        6.25        6.54      2.08 o
   0   7  16        0.21        1.30      1.39 o
   1   7  16        4.19        5.28      1.62 o
   2   7  16        1.25        3.85      1.71 o
   3   7  16        1.25        0.04      1.31 o
   4   7  16        5.91        5.17      1.79 o
   5   7  16       40.68       53.22      2.95 o
   6   7  16       10.07       12.25      2.14 o
   7   7  16        3.17        3.41      2.41 o
   8   7  16        0.58        6.22      3.21 o
  -6   8  16        0.08       -1.18      2.76 o
  -5   8  16       21.68       27.56      4.16 o
  -4   8  16        0.63        0.85      2.58 o
  -3   8  16       27.77       27.95      5.04 o
  -2   8  16        0.25        0.25      3.53 o
  -1   8  16        0.41        2.31      3.03 o
   0   8  16       10.51        4.51      2.66 o
   1   8  16       17.15       15.99      2.50 o
   2   8  16       20.48       22.04      2.76 o
   3   8  16       40.51       45.00      4.07 o
   4   8  16        5.10        7.54      3.99 o
   5   8  16        0.74       -2.04      2.04 o
   6   8  16        0.00       -0.38      2.50 o
  -5   9  16        2.57       -3.78      4.03 o
  -4   9  16        9.14       10.59      4.79 o
  -3   9  16        2.92       -0.25      3.53 o
  -2   9  16        3.67        5.30      4.54 o
  -1   9  16        0.04       -0.10      2.77 o
   0   9  16       23.13       20.05      6.30 o
   1   9  16        9.35        6.15      2.26 o
   2   9  16        6.06        3.12      2.15 o
   3   9  16       16.92       24.38      2.96 o
   4   9  16       17.00       22.62      4.67 o
 -11   0  17       68.35       89.41      6.30 o
  -9   0  17       33.83       31.69      3.57 o
  -7   0  17        5.06        4.30      1.62 o
  -5   0  17        0.37       -0.16      1.18 o
  -3   0  17      190.67      171.50      4.66 o
  -1   0  17      280.04      266.58      6.05 o
   1   0  17      113.94      111.87      4.79 o
   3   0  17       10.02       11.86      1.65 o
   5   0  17       72.46       76.55      4.07 o
   7   0  17        9.11       10.43      1.82 o
   9   0  17        0.22        1.86      1.88 o
 -11   1  17        6.59        5.80      2.07 o
 -10   1  17        8.09        9.74      1.99 o
  -9   1  17       91.76       93.56      3.72 o
  -8   1  17        3.79        4.94      1.56 o
  -7   1  17      183.73      164.81      5.30 o
  -6   1  17       10.29        6.58      1.22 o
  -5   1  17       18.81       17.22      1.47 o
  -4   1  17       10.25       14.80      1.44 o
  -3   1  17       16.16       12.66      1.35 o
  -2   1  17      115.25      125.44      2.75 o
  -1   1  17       21.79       27.67      1.42 o
   0   1  17      132.05      115.46      2.81 o
   1   1  17        3.41        3.08      0.92 o
   2   1  17        2.11        2.08      0.94 o
   3   1  17      234.53      240.81      4.15 o
   4   1  17      143.45      134.45      3.07 o
   5   1  17      152.22      140.39      3.18 o
   6   1  17      212.23      209.06      3.63 o
   7   1  17       45.71       42.78      1.83 o
   8   1  17       12.54       12.70      1.36 o
   9   1  17        0.91       -1.49      1.94 o
  10   1  17       33.53       43.67      2.70 o
 -10   2  17        6.31        6.83      1.92 o
  -9   2  17      144.74      157.87      6.72 o
  -8   2  17       12.33       13.78      3.66 o
  -7   2  17       23.44       23.80      3.35 o
  -6   2  17        0.33        0.99      1.73 o
  -5   2  17       28.09       24.11      2.24 o
  -4   2  17      437.67      408.57      6.66 o
  -3   2  17     1110.20     1041.71     15.11 o
  -2   2  17      106.16      121.55      4.15 o
  -1   2  17       35.25       39.36      1.62 o
   0   2  17      102.39       88.52      2.29 o
   1   2  17       87.01       80.13      2.24 o
   2   2  17      154.35      140.55      3.25 o
   3   2  17      123.32      124.27      2.85 o
   4   2  17        0.41       -0.58      0.91 o
   5   2  17        1.39       -0.77      0.96 o
   6   2  17       26.68       26.44      1.49 o
   7   2  17       26.72       20.93      1.47 o
   8   2  17        2.22        3.41      1.24 o
   9   2  17        2.19       -0.35      1.33 o
  10   2  17        0.42        0.54      1.62 o
 -10   3  17       12.74       21.43      5.55 o
  -9   3  17       52.20       57.49      7.56 o
  -8   3  17        5.84        3.18      2.58 o
  -7   3  17      223.70      218.15      6.63 o
  -6   3  17       10.54       13.18      2.13 o
  -5   3  17       53.61       57.22      3.22 o
  -4   3  17      130.07      109.84      4.97 o
  -3   3  17      680.82      633.85     10.15 o
  -2   3  17      133.84      129.78      3.29 o
  -1   3  17      244.75      244.52      4.11 o
   0   3  17       29.18       30.98      1.48 o
   1   3  17       31.08       32.28      1.54 o
   2   3  17      355.68      350.11      7.10 o
   3   3  17        0.27        0.82      0.94 o
   4   3  17        4.85        2.06      0.95 o
   5   3  17       44.31       42.86      1.95 o
   6   3  17        0.89       -0.48      1.03 o
   7   3  17        0.01        1.06      1.13 o
   8   3  17        2.96        5.60      1.48 o
   9   3  17        5.01        5.81      1.60 o
  10   3  17        0.64        4.05      2.11 o
 -10   4  17        7.78       10.59      4.79 o
  -9   4  17        4.57       -0.25      4.03 o
  -8   4  17        0.14        1.60      2.58 o
  -7   4  17       25.28       31.52      3.76 o
  -6   4  17       49.35       49.11      3.27 o
  -5   4  17       45.45       55.80      3.36 o
  -4   4  17        3.14        4.44      1.73 o
  -3   4  17      111.99      104.58      3.61 o
  -2   4  17      169.78      165.67      4.50 o
  -1   4  17      162.96      160.75      3.68 o
   0   4  17        3.81        5.02      1.21 o
   1   4  17        0.70        0.97      0.97 o
   2   4  17      374.29      348.10      5.53 o
   3   4  17        9.86        8.46      1.16 o
   4   4  17       12.73       12.40      1.39 o
   5   4  17        1.49        3.73      1.18 o
   6   4  17        0.46        0.82      1.08 o
   7   4  17        0.24        0.75      1.30 o
   8   4  17       35.01       45.25      2.34 o
   9   4  17        2.46        2.32      1.77 o
  -9   5  17        6.82        6.26      3.02 o
  -8   5  17        0.61        3.60      2.77 o
  -7   5  17       97.98      106.65      6.10 o
  -6   5  17       35.87       34.89      4.54 o
  -5   5  17       91.37       84.86      5.31 o
  -4   5  17      142.05      141.48      6.57 o
  -3   5  17       12.40       15.14      2.15 o
  -2   5  17      141.40      124.41      4.02 o
  -1   5  17      209.67      208.68      5.15 o
   0   5  17        2.52        5.06      1.24 o
   1   5  17       36.44       35.82      1.74 o
   2   5  17       41.96       32.54      1.58 o
   3   5  17        5.28        6.46      1.10 o
   4   5  17      112.36      124.47      3.76 o
   5   5  17        1.23       -0.09      1.12 o
   6   5  17       43.60       47.04      2.24 o
   7   5  17        8.68        6.39      1.60 o
   8   5  17        0.06        0.90      1.72 o
   9   5  17        0.00        1.33      2.05 o
  -8   6  17        0.02        1.58      2.91 o
  -7   6  17       10.61       12.61      3.39 o
  -6   6  17       14.53       16.86      3.45 o
  -5   6  17       19.67       25.08      3.65 o
  -4   6  17        0.06        0.50      2.32 o
  -3   6  17      147.79      146.54      6.77 o
  -2   6  17       14.51       13.69      2.32 o
  -1   6  17        2.00        2.47      1.86 o
   0   6  17       93.18       85.40      3.33 o
   1   6  17        0.10       -0.63      0.95 o
   2   6  17       68.84       65.91      2.17 o
   3   6  17       19.45       20.52      1.49 o
   4   6  17        0.03       -1.04      1.04 o
   5   6  17       23.51       29.90      2.08 o
   6   6  17        4.47        3.00      1.53 o
   7   6  17        3.59        3.10      2.17 o
   8   6  17        0.08       -0.48      2.98 o
  -7   7  17       21.35       28.88      4.28 o
  -6   7  17       37.39       30.46      4.09 o
  -5   7  17        6.58       15.75      3.47 o
  -4   7  17        5.95        5.73      2.76 o
  -3   7  17        0.51        2.77      2.32 o
  -2   7  17        4.61        7.78      2.28 o
  -1   7  17       26.23       27.58      3.31 o
   0   7  17        8.00       10.66      2.18 o
   1   7  17        0.65        0.94      1.51 o
   2   7  17       22.69       22.49      2.61 o
   3   7  17        0.27        1.54      1.65 o
   4   7  17        0.51        0.12      1.62 o
   5   7  17        2.14        4.74      2.22 o
   6   7  17        6.97        4.21      1.86 o
   7   7  17       10.55        9.24      3.37 o
  -6   8  17       41.16       39.73      4.72 o
  -5   8  17        1.28       -0.76      2.85 o
  -4   8  17       39.12       48.70      4.72 o
  -3   8  17        5.04        6.43      2.85 o
  -2   8  17      106.71      107.08      6.05 o
  -1   8  17        0.00       -0.50      2.67 o
   0   8  17        1.82        0.85      2.58 o
   1   8  17        6.37        5.23      2.16 o
   2   8  17        5.11        2.04      2.00 o
   3   8  17       26.57       30.88      2.89 o
   4   8  17        7.51        8.97      2.42 o
   5   8  17       17.89       26.33      4.02 o
   6   8  17       12.45       12.70      3.19 o
  -4   9  17        1.44        1.77      4.29 o
  -3   9  17        1.19        4.29      4.54 o
  -2   9  17       14.87       16.85      6.05 o
  -1   9  17        0.06        3.67      4.03 o
   0   9  17        6.32       13.22      3.47 o
   1   9  17        3.05        2.34      2.08 o
   2   9  17        0.30        0.39      2.21 o
   3   9  17        0.15        0.45      2.84 o
 -10   0  18      108.00      124.65     10.72 o
  -8   0  18       25.52       25.92      3.15 o
  -6   0  18      117.30      107.55      5.20 o
  -4   0  18        0.61       -1.15      1.15 o
  -2   0  18      402.08      357.43      7.61 o
   0   0  18       22.83       24.68      2.06 o
   2   0  18       15.92       17.08      1.84 o
   4   0  18      228.99      210.01      5.57 o
   6   0  18       79.32       90.67      3.48 o
   8   0  18       10.66        8.83      1.93 o
  10   0  18       14.00       10.43      3.53 o
 -10   1  18       10.48       12.04      2.69 o
  -9   1  18        2.17        1.19      1.95 o
  -8   1  18       68.37       70.82      3.85 o
  -7   1  18       38.50       41.74      2.92 o
  -6   1  18      213.86      212.09      6.30 o
  -5   1  18       34.64       30.97      1.87 o
  -4   1  18       16.65       15.28      1.46 o
  -3   1  18      128.45      122.96      2.88 o
  -2   1  18      721.47      677.82      8.68 o
  -1   1  18        3.27        2.97      1.02 o
   0   1  18        3.45        6.34      1.05 o
   1   1  18      218.68      216.62      3.87 o
   2   1  18       18.72       16.60      1.31 o
   3   1  18        5.57        6.14      1.12 o
   4   1  18       34.69       26.07      1.55 o
   5   1  18        2.67        3.48      1.12 o
   6   1  18       18.69       19.47      1.42 o
   7   1  18       36.91       44.67      2.16 o
   8   1  18        0.16       -0.86      1.04 o
   9   1  18        4.44        3.79      1.49 o
  10   1  18        0.68        0.32      1.90 o
 -10   2  18        0.57        3.05      2.43 o
  -9   2  18       23.51       23.29      2.85 o
  -8   2  18      133.74      149.13      7.28 o
  -7   2  18        3.61        4.51      2.58 o
  -6   2  18      130.57      127.36      4.79 o
  -5   2  18       17.08       20.12      1.99 o
  -4   2  18        1.61        3.05      1.16 o
  -3   2  18       83.40       89.68      2.85 o
  -2   2  18       15.88       22.84      1.46 o
  -1   2  18      254.00      235.99      5.07 o
   0   2  18      196.54      216.78      4.14 o
   1   2  18       88.11       86.38      2.41 o
   2   2  18       20.24       22.08      1.43 o
   3   2  18       54.69       45.96      1.87 o
   4   2  18        0.17       -0.56      0.94 o
   5   2  18       10.20        7.81      1.20 o
   6   2  18       35.28       31.12      1.62 o
   7   2  18        5.95        3.93      1.12 o
   8   2  18       24.96       22.37      1.74 o
   9   2  18        8.95        9.95      1.72 o
  10   2  18        1.36       -0.61      1.91 o
 -10   3  18        6.08        0.25      4.29 o
  -9   3  18       32.95       27.74      6.05 o
  -8   3  18        0.27       -1.69      2.22 o
  -7   3  18        6.18       13.90      2.41 o
  -6   3  18      362.73      352.33      8.72 o
  -5   3  18       53.02       47.07      3.06 o
  -4   3  18      124.78      151.34      4.45 o
  -3   3  18        0.06       -0.52      1.24 o
  -2   3  18      265.40      261.72      4.97 o
  -1   3  18        3.40        3.58      1.03 o
   0   3  18        1.38        1.45      1.03 o
   1   3  18       18.66       19.07      1.38 o
   2   3  18       69.61       74.88      2.31 o
   3   3  18        6.97        2.71      1.01 o
   4   3  18       21.44       27.76      1.71 o
   5   3  18        1.57       -0.99      0.99 o
   6   3  18        0.06        1.13      1.08 o
   7   3  18       23.80       29.06      1.89 o
   8   3  18       29.64       32.58      2.14 o
   9   3  18        6.31        7.03      1.70 o
  10   3  18        1.05        1.38      2.07 o
  -9   4  18        0.01       -3.28      3.28 o
  -8   4  18       91.37       78.24      5.27 o
  -7   4  18        3.58        5.24      2.66 o
  -6   4  18       14.45       15.54      2.36 o
  -5   4  18      118.18      119.79      4.72 o
  -4   4  18        0.08        1.76      1.73 o
  -3   4  18       12.18       12.90      1.79 o
  -2   4  18        6.43        3.02      1.42 o
  -1   4  18      172.79      161.01      3.77 o
   0   4  18       85.68       85.81      2.73 o
   1   4  18       22.11       20.93      1.64 o
   2   4  18        0.05        0.33      1.14 o
   3   4  18       38.73       30.66      1.75 o
   4   4  18       30.06       30.60      1.79 o
   5   4  18       14.04       17.26      1.61 o
   6   4  18        0.10       -0.28      1.15 o
   7   4  18       19.18       23.47      2.96 o
   8   4  18       23.59       24.18      2.51 o
   9   4  18       11.97       14.44      2.13 o
  -9   5  18        1.86        1.30      2.94 o
  -8   5  18        0.01        2.42      2.76 o
  -7   5  18       21.57       25.53      3.73 o
  -6   5  18       38.57       37.68      4.05 o
  -5   5  18       88.17       82.93      5.44 o
  -4   5  18       74.44       78.81      7.06 o
  -3   5  18        3.57        2.57      1.67 o
  -2   5  18       45.68       48.38      2.79 o
  -1   5  18        5.59        6.03      1.63 o
   0   5  18       13.57       14.96      2.03 o
   1   5  18       85.18       91.52      2.63 o
   2   5  18       22.22       20.95      1.43 o
   3   5  18        4.28        2.57      1.21 o
   4   5  18       12.49       10.57      1.44 o
   5   5  18       15.47       17.81      1.69 o
   6   5  18       18.63       14.23      1.57 o
   7   5  18        9.78       13.23      1.84 o
   8   5  18        1.03       -0.67      1.69 o
  -8   6  18        4.05        6.30      3.21 o
  -7   6  18       34.98       34.04      4.27 o
  -6   6  18       17.80       19.05      3.45 o
  -5   6  18       11.46       10.58      3.12 o
  -4   6  18        4.11        9.76      5.17 o
  -3   6  18       21.40       19.24      2.67 o
  -2   6  18      141.87      142.22      5.43 o
  -1   6  18        5.52        4.00      1.96 o
   0   6  18      228.78      213.90      5.41 o
   1   6  18        0.05       -0.76      1.10 o
   2   6  18        2.66        4.88      1.17 o
   3   6  18        9.50       13.39      1.40 o
   4   6  18        0.37       -0.76      1.17 o
   5   6  18       11.94       10.53      1.73 o
   6   6  18       23.31       24.76      2.43 o
   7   6  18        1.24        6.97      2.04 o
   8   6  18       26.38       35.15      4.92 o
  -7   7  18        0.72       -0.63      3.03 o
  -6   7  18       28.33       32.54      4.54 o
  -5   7  18       21.79       21.31      3.74 o
  -4   7  18       65.83       75.46      7.19 o
  -3   7  18       19.45       20.06      3.45 o
  -2   7  18       68.47       64.96      3.98 o
  -1   7  18       35.58       31.60      4.42 o
   0   7  18       45.06       46.60      3.39 o
   1   7  18        0.09       -1.42      1.42 o
   2   7  18       53.09       50.59      3.26 o
   3   7  18       62.94       74.87      3.88 o
   4   7  18        0.52        2.43      1.79 o
   5   7  18       25.01       24.08      3.54 o
   6   7  18        2.00       -0.08      2.57 o
   7   7  18       10.18       11.35      6.30 o
  -5   8  18       34.98       38.14      4.64 o
  -4   8  18        7.97       11.12      3.19 o
  -3   8  18        0.92        5.25      2.76 o
  -2   8  18        5.97        0.71      5.30 o
  -1   8  18        7.41        4.82      3.66 o
   0   8  18        0.19       -0.31      2.40 o
   1   8  18       15.13       15.42      2.59 o
   2   8  18       54.04       48.16      3.47 o
   3   8  18       38.92       33.89      3.09 o
   4   8  18        0.32       -1.66      2.03 o
   5   8  18        0.61        0.84      2.12 o
  -2   9  18        0.72       -0.50      3.78 o
  -1   9  18       27.26       27.76      4.67 o
   0   9  18        0.58       -3.17      5.42 o
   1   9  18        0.02       -1.98      1.98 o
   2   9  18        0.19        4.05      2.36 o
  -9   0  19        2.24        3.78      4.29 o
  -7   0  19      126.13      102.63      8.57 o
  -5   0  19      160.14      130.72      6.18 o
  -3   0  19       14.59       17.95      3.22 o
  -1   0  19       60.33       59.15      4.43 o
   1   0  19        1.94        1.89      1.35 o
   3   0  19       23.02       22.15      2.08 o
   5   0  19      400.85      378.19      9.23 o
   7   0  19        0.83       -1.49      1.49 o
   9   0  19       10.44        7.83      2.07 o
 -10   1  19        3.53        4.43      4.16 o
  -9   1  19       99.86      106.74     16.01 o
  -8   1  19        0.63        0.13      2.66 o
  -7   1  19        0.02       -1.62      1.62 o
  -6   1  19       55.03       55.30      3.55 o
  -5   1  19       33.01       30.23      1.90 o
  -4   1  19        2.26        2.37      1.15 o
  -3   1  19        1.99        2.40      1.00 o
  -2   1  19      216.50      208.02      3.89 o
  -1   1  19      479.62      461.55      7.03 o
   0   1  19      649.91      594.47      8.71 o
   1   1  19       21.64       26.48      1.62 o
   2   1  19       13.40       14.60      1.39 o
   3   1  19        3.10        0.47      0.99 o
   4   1  19        3.23        4.47      1.21 o
   5   1  19       22.88       22.98      1.57 o
   6   1  19        5.98        3.26      1.07 o
   7   1  19        1.45        1.57      1.06 o
   8   1  19       12.46       10.17      1.39 o
   9   1  19        9.68       14.86      1.84 o
  10   1  19        1.41        0.57      2.65 o
 -10   2  19       32.96       30.65      4.31 o
  -9   2  19        2.53        4.55      4.93 o
  -8   2  19       13.27       10.68      3.30 o
  -7   2  19       11.75       17.16      3.37 o
  -6   2  19        0.96        0.12      1.51 o
  -5   2  19       95.18       81.94      3.43 o
  -4   2  19       14.14       17.88      1.66 o
  -3   2  19      155.76      147.76      3.67 o
  -2   2  19        4.12        2.19      1.02 o
  -1   2  19       30.82       28.68      1.61 o
   0   2  19      240.62      225.59      4.65 o
   1   2  19      147.73      157.20      4.07 o
   2   2  19        1.62        1.55      1.04 o
   3   2  19        0.60       -0.96      0.96 o
   4   2  19        0.00       -0.87      0.99 o
   5   2  19        0.14        0.14      1.16 o
   6   2  19        3.60        3.26      1.11 o
   7   2  19        0.47       -0.80      1.04 o
   8   2  19        0.38       -0.43      1.23 o
   9   2  19        9.63        8.71      2.09 o
  -9   3  19       10.96       22.69      6.05 o
  -8   3  19        9.24        7.31      2.85 o
  -7   3  19       35.58       34.09      3.03 o
  -6   3  19        4.78        3.43      2.03 o
  -5   3  19      156.25      162.86      4.86 o
  -4   3  19        0.08       -1.34      1.34 o
  -3   3  19       80.66       87.43      4.04 o
  -2   3  19       29.82       27.50      1.80 o
  -1   3  19      200.88      200.89      3.77 o
   0   3  19       11.56       10.06      1.23 o
   1   3  19       19.89       18.86      1.64 o
   2   3  19       65.61       61.02      2.15 o
   3   3  19        1.12        2.06      1.07 o
   4   3  19      170.29      167.70      3.68 o
   5   3  19       38.66       35.85      1.78 o
   6   3  19        0.36        0.22      1.14 o
   7   3  19        8.13       12.42      1.55 o
   8   3  19        6.56        7.16      1.61 o
   9   3  19        0.89       -1.19      1.66 o
  -9   4  19       10.08       27.23      6.05 o
  -8   4  19        2.91       -0.93      2.48 o
  -7   4  19        9.69        7.77      5.42 o
  -6   4  19        5.49        7.15      2.91 o
  -5   4  19      128.47      130.54      7.59 o
  -4   4  19        2.49        1.85      1.53 o
  -3   4  19      104.47       98.27      3.68 o
  -2   4  19        0.98       -1.13      1.33 o
  -1   4  19       22.24       18.88      1.66 o
   0   4  19        4.57        3.90      1.20 o
   1   4  19      507.59      472.26      7.89 o
   2   4  19        6.95        7.72      1.38 o
   3   4  19       22.37       25.74      1.77 o
   4   4  19       91.38       99.73      2.98 o
   5   4  19        3.73        2.52      1.31 o
   6   4  19       60.65       63.91      2.40 o
   7   4  19        8.23        7.87      1.50 o
   8   4  19        0.19        1.78      2.07 o
   9   4  19        6.84       10.46      2.01 o
  -8   5  19        1.69        6.69      3.12 o
  -7   5  19       20.21       21.55      3.73 o
  -6   5  19       23.16       17.03      4.03 o
  -5   5  19        4.40        1.39      2.50 o
  -4   5  19       10.95       10.73      2.85 o
  -3   5  19       15.90       20.08      2.15 o
  -2   5  19       46.39       52.63      2.84 o
  -1   5  19        2.96        1.29      1.46 o
   0   5  19      126.81      147.83      4.43 o
   1   5  19        6.00        8.70      1.50 o
   2   5  19       11.98       14.41      1.62 o
   3   5  19        0.91        0.17      1.18 o
   4   5  19        6.37        9.34      1.46 o
   5   5  19       13.71       15.29      1.89 o
   6   5  19        4.32        6.27      1.45 o
   7   5  19        0.05        0.12      1.58 o
   8   5  19        6.05        3.17      2.59 o
  -7   6  19        6.12        9.76      3.47 o
  -6   6  19        5.25       11.27      3.30 o
  -5   6  19       32.74       34.79      4.19 o
  -4   6  19       34.29       28.88      3.83 o
  -3   6  19       26.13       24.84      3.01 o
  -2   6  19       14.83       16.07      2.67 o
  -1   6  19       31.45       23.71      2.76 o
   0   6  19       16.85       22.34      2.88 o
   1   6  19       24.39       23.77      1.97 o
   2   6  19        8.29       12.46      1.54 o
   3   6  19       25.83       27.87      1.92 o
   4   6  19        2.88        4.36      1.38 o
   5   6  19        2.88        3.70      1.65 o
   6   6  19        4.18        4.22      2.42 o
   7   6  19       14.58       20.91      2.51 o
  -6   7  19        0.54        3.20      2.94 o
  -5   7  19        7.72        6.04      3.09 o
  -4   7  19       75.05       74.28      7.44 o
  -3   7  19        1.32        0.48      2.49 o
  -2   7  19        8.45        6.80      2.32 o
  -1   7  19      102.21      109.46      4.95 o
   0   7  19       30.25       33.28      4.28 o
   1   7  19        0.66        0.79      1.63 o
   2   7  19       31.54       33.62      3.07 o
   3   7  19       24.42       28.88      6.05 o
   4   7  19        0.00        1.00      1.60 o
   5   7  19        7.35       11.70      2.55 o
   6   7  19       28.54       30.52      3.37 o
  -4   8  19       19.10       16.65      3.65 o
  -3   8  19       14.79       20.44      3.05 o
  -2   8  19        2.06        0.22      4.03 o
  -1   8  19        0.60       -1.63      2.66 o
   0   8  19       16.73       15.36      7.19 o
   1   8  19        6.56        6.93      3.03 o
   2   8  19        9.93        7.68      2.37 o
   3   8  19        0.01       -0.23      2.17 o
   4   8  19        2.74        5.42      2.85 o
 -10   0  20       18.14       17.90      5.55 o
  -8   0  20      178.14      204.25     12.86 o
  -6   0  20        2.98        1.40      1.94 o
  -4   0  20       91.17       98.97      4.95 o
  -2   0  20        1.70       -0.68      1.34 o
   0   0  20       12.59       17.08      2.01 o
   2   0  20      170.49      162.48      6.80 o
   4   0  20       61.86       59.35      3.82 o
   6   0  20        1.90        6.03      1.69 o
   8   0  20        1.65        3.22      1.80 o
  -9   1  20       16.81       13.51      3.65 o
  -8   1  20       87.13       87.07      5.97 o
  -7   1  20        2.03        1.68      1.89 o
  -6   1  20      148.51      149.84      5.50 o
  -5   1  20        3.20        2.80      1.52 o
  -4   1  20      163.50      160.00      5.94 o
  -3   1  20        5.95        2.45      1.18 o
  -2   1  20       33.10       25.09      1.57 o
  -1   1  20      202.86      203.59      3.89 o
   0   1  20       23.58       30.84      1.84 o
   1   1  20       85.89       76.99      2.40 o
   2   1  20        0.10       -0.11      0.96 o
   3   1  20       10.74        6.84      1.27 o
   4   1  20        9.99        7.96      1.79 o
   5   1  20       44.74       46.49      1.98 o
   6   1  20        0.19        1.41      1.09 o
   7   1  20       17.55       15.91      1.47 o
   8   1  20        2.88        3.91      1.29 o
   9   1  20        0.71        2.32      1.97 o
  -9   2  20        2.02        3.74      2.97 o
  -8   2  20       52.82       59.72      6.93 o
  -7   2  20        9.18        7.00      2.23 o
  -6   2  20       35.56       25.73      2.90 o
  -5   2  20       30.49       27.04      2.33 o
  -4   2  20       75.30       63.57      3.97 o
  -3   2  20        2.25        2.10      1.22 o
  -2   2  20       39.87       30.66      1.89 o
  -1   2  20       97.67       94.37      2.63 o
   0   2  20       81.57       84.12      2.59 o
   1   2  20        8.59        8.10      1.20 o
   2   2  20       16.66       18.22      1.47 o
   3   2  20       38.64       38.48      1.88 o
   4   2  20        4.11        2.90      1.18 o
   5   2  20        4.72        6.78      1.25 o
   6   2  20       15.96       12.54      1.37 o
   7   2  20        0.42        1.48      1.14 o
   8   2  20        0.88        1.94      1.32 o
   9   2  20        2.43        0.84      1.80 o
  -9   3  20        0.02        1.26      4.03 o
  -8   3  20        9.77        9.73      3.09 o
  -7   3  20       15.29       14.99      3.33 o
  -6   3  20       65.95       57.27      3.20 o
  -5   3  20      117.61      104.23      4.62 o
  -4   3  20        9.66        9.48      1.85 o
  -3   3  20        3.92        4.41      1.60 o
  -2   3  20       12.35       18.76      1.72 o
  -1   3  20        0.20        2.40      1.21 o
   0   3  20       31.95       35.43      1.94 o
   1   3  20       31.28       37.75      1.83 o
   2   3  20       93.09       97.21      2.77 o
   3   3  20       15.32       15.97      1.51 o
   4   3  20       29.16       27.41      1.75 o
   5   3  20       10.31        9.37      1.36 o
   6   3  20        6.92        6.83      1.38 o
   7   3  20        0.86       -0.33      1.26 o
   8   3  20       24.53       32.93      2.08 o
   9   3  20        5.51        5.08      2.30 o
  -8   4  20       23.28       21.18      5.80 o
  -7   4  20       13.17       10.34      3.91 o
  -6   4  20       54.60       49.69      4.48 o
  -5   4  20        0.00        6.24      1.89 o
  -4   4  20      111.93      109.54      5.28 o
  -3   4  20        8.97        6.36      1.76 o
  -2   4  20       73.82       83.83      3.45 o
  -1   4  20        8.16        6.72      1.72 o
   0   4  20       49.84       53.03      2.40 o
   1   4  20       33.71       35.01      2.35 o
   2   4  20      173.67      170.61      4.90 o
   3   4  20        1.75        1.36      1.26 o
   4   4  20       33.94       34.09      2.00 o
   5   4  20       10.12       15.21      1.69 o
   6   4  20       30.61       31.68      2.55 o
   7   4  20       11.87       10.59      1.59 o
   8   4  20        6.49        7.01      2.25 o
  -8   5  20       15.99       21.32      4.00 o
  -7   5  20       17.87       30.63      4.16 o
  -6   5  20       65.49       65.88      7.31 o
  -5   5  20       17.46        9.84      3.09 o
  -4   5  20       42.72       44.77      3.84 o
  -3   5  20      126.99      111.80      4.83 o
  -2   5  20        0.24       -0.24      1.49 o
  -1   5  20       22.66       19.90      2.15 o
   0   5  20        0.54        3.14      1.60 o
   1   5  20       18.57       22.11      2.15 o
   2   5  20       76.26       78.78      2.71 o
   3   5  20       24.48       17.42      1.71 o
   4   5  20        1.48        0.18      1.27 o
   5   5  20       22.45       21.72      1.90 o
   6   5  20        3.59        4.80      1.40 o
   7   5  20        0.63        1.05      1.82 o
  -7   6  20        1.90        0.76      3.02 o
  -6   6  20        5.12        2.55      2.84 o
  -5   6  20        4.21        4.67      3.66 o
  -4   6  20        2.87        4.03      2.62 o
  -3   6  20        3.51        6.20      2.27 o
  -2   6  20       15.50       12.35      2.52 o
  -1   6  20       25.96       22.57      2.71 o
   0   6  20       35.80       26.97      2.85 o
   1   6  20       21.72       22.53      2.07 o
   2   6  20        0.76        2.37      1.53 o
   3   6  20        2.74       -0.10      1.34 o
   4   6  20       19.65       20.65      1.86 o
   5   6  20        4.37        8.23      1.87 o
   6   6  20        3.08        3.01      1.96 o
  -5   7  20        0.05       -0.67      2.76 o
  -4   7  20       11.46       16.41      2.99 o
  -3   7  20       66.58       73.05      4.45 o
  -2   7  20        4.50        5.75      2.42 o
  -1   7  20        0.93        1.11      2.17 o
   0   7  20       13.51       13.30      2.62 o
   1   7  20        0.22       -0.32      1.99 o
   2   7  20       12.73        9.56      5.93 o
   3   7  20        0.52        2.27      2.67 o
   4   7  20        5.91        6.30      1.79 o
   5   7  20        0.18       -1.60      1.80 o
  -3   8  20       15.72       11.41      4.54 o
  -2   8  20        8.97        9.58      4.79 o
  -1   8  20        1.27        3.20      3.02 o
   0   8  20        4.40        2.19      2.94 o
   1   8  20        3.20        4.29      3.03 o
   2   8  20       17.55       21.71      4.54 o
   3   8  20        0.74       -2.58      2.58 o
  -9   0  21        1.58        3.28      4.03 o
  -7   0  21      132.59      167.94     11.35 o
  -5   0  21       16.84       12.08      2.66 o
  -3   0  21       48.15       42.29      2.70 o
  -1   0  21       67.64       77.77      3.51 o
   1   0  21      126.24      120.03      4.26 o
   3   0  21       58.26       73.87      4.34 o
   5   0  21       44.04       43.48      3.00 o
   7   0  21       20.19       19.85      2.23 o
   9   0  21       24.69       16.41      2.90 o
  -9   1  21        7.45        8.57      4.79 o
  -8   1  21        8.73       12.29      3.78 o
  -7   1  21       31.26       40.41      3.41 o
  -6   1  21        5.15        5.56      2.08 o
  -5   1  21       62.96       66.88      3.94 o
  -4   1  21       33.71       35.98      2.07 o
  -3   1  21       99.22      106.21      3.25 o
  -2   1  21        2.98        1.64      1.03 o
  -1   1  21       15.50       22.36      1.53 o
   0   1  21       39.28       29.91      1.70 o
   1   1  21        1.67        3.63      1.11 o
   2   1  21       13.83       11.95      1.35 o
   3   1  21        9.82        9.45      1.35 o
   4   1  21       73.52       72.94      2.54 o
   5   1  21        1.57        2.08      1.10 o
   6   1  21       27.55       26.53      1.65 o
   7   1  21        9.28       10.02      1.38 o
   8   1  21        7.30        6.11      1.37 o
   9   1  21        0.08       -1.66      1.66 o
  -9   2  21      109.46      120.88      7.22 o
  -8   2  21        4.02        3.37      2.47 o
  -7   2  21      207.47      204.57      6.94 o
  -6   2  21        9.81        6.57      2.32 o
  -5   2  21      112.26      117.85      4.15 o
  -4   2  21        8.33        3.99      1.67 o
  -3   2  21       62.62       52.14      2.39 o
  -2   2  21       65.04       66.83      2.64 o
  -1   2  21       30.65       31.04      1.75 o
   0   2  21       34.84       29.66      1.69 o
   1   2  21       55.08       54.53      2.15 o
   2   2  21       12.88       12.38      1.36 o
   3   2  21        0.43       -0.25      1.09 o
   4   2  21       18.66       21.86      1.68 o
   5   2  21       14.15       14.69      1.69 o
   6   2  21       12.16        8.53      1.52 o
   7   2  21       34.56       38.52      1.95 o
   8   2  21        2.03        1.66      1.36 o
  -8   3  21        2.64        2.94      3.53 o
  -7   3  21        0.05       -1.29      1.94 o
  -6   3  21        0.30       -1.54      1.58 o
  -5   3  21      102.01      106.30      4.98 o
  -4   3  21       76.47       65.54      3.38 o
  -3   3  21      185.15      186.31      5.17 o
  -2   3  21       88.38       90.60      3.06 o
  -1   3  21       17.43       16.35      1.70 o
   0   3  21       60.45       50.74      2.12 o
   1   3  21        0.36        0.43      1.09 o
   2   3  21        6.67       10.07      1.65 o
   3   3  21      102.23       98.67      2.90 o
   4   3  21        6.86        4.89      1.59 o
   5   3  21        0.19       -1.10      1.10 o
   6   3  21        3.09        1.39      1.29 o
   7   3  21        0.08        1.05      1.35 o
   8   3  21        1.94        1.48      1.54 o
  -8   4  21        9.56        6.30      4.79 o
  -7   4  21       19.70       22.95      3.69 o
  -6   4  21        3.22        0.69      1.99 o
  -5   4  21      211.62      211.78      6.32 o
  -4   4  21        9.74        9.88      2.02 o
  -3   4  21        9.05       10.05      1.91 o
  -2   4  21        0.85       -0.01      1.53 o
  -1   4  21        0.31       -0.06      1.47 o
   0   4  21        0.01        0.67      1.29 o
   1   4  21       17.36       15.54      1.54 o
   2   4  21       47.30       45.96      2.39 o
   3   4  21        0.01       -0.12      1.30 o
   4   4  21       93.61      107.56      4.27 o
   5   4  21        0.36       -0.15      1.33 o
   6   4  21        2.26        4.52      1.41 o
   7   4  21        3.36        3.43      1.47 o
   8   4  21        7.63        9.10      3.03 o
  -7   5  21        0.01       -1.88      3.91 o
  -6   5  21        6.36        3.60      2.91 o
  -5   5  21       21.56       20.48      3.43 o
  -4   5  21        2.08       -1.23      1.86 o
  -3   5  21       44.24       60.24      3.82 o
  -2   5  21       24.09       22.76      2.39 o
  -1   5  21       81.74       97.08      5.61 o
   0   5  21       42.82       35.97      3.31 o
   1   5  21        7.48        4.53      1.48 o
   2   5  21        1.18        0.23      1.24 o
   3   5  21       67.12       57.09      2.48 o
   4   5  21       31.97       30.06      2.05 o
   5   5  21        7.39        9.72      1.62 o
   6   5  21        1.31        0.71      1.41 o
   7   5  21        3.10        1.63      2.30 o
  -6   6  21        0.09       -1.04      5.55 o
  -5   6  21        0.07       -2.19      2.19 o
  -4   6  21        0.94       -1.89      1.89 o
  -3   6  21       12.56       15.03      2.76 o
  -2   6  21       21.31       21.62      3.34 o
  -1   6  21       16.18        8.15      2.32 o
   0   6  21        2.70        2.36      2.08 o
   1   6  21       46.45       39.71      2.49 o
   2   6  21       15.24       16.32      1.97 o
   3   6  21        4.29        4.90      1.50 o
   4   6  21       10.05       16.15      1.84 o
   5   6  21        1.23        2.28      1.72 o
   6   6  21        0.75        3.47      2.80 o
  -5   7  21        4.47        9.08      5.04 o
  -4   7  21       12.26        6.77      3.12 o
  -3   7  21       26.36       32.25      3.49 o
  -2   7  21       82.31       93.42      5.68 o
  -1   7  21        5.11        4.72      2.30 o
   0   7  21        0.84       -0.51      2.03 o
   1   7  21        0.15       -0.52      2.03 o
   2   7  21        5.20        5.93      2.85 o
   3   7  21        1.83        7.25      3.12 o
   4   7  21        3.72        5.47      3.66 o
  -1   8  21        1.07       -1.51      4.03 o
   0   8  21        0.89       -2.52      4.03 o
   1   8  21       16.78        9.83      4.79 o
  -8   0  22       51.48       69.34      8.32 o
  -6   0  22      111.81      123.06      9.58 o
  -4   0  22       60.99       64.36      4.48 o
  -2   0  22        1.86        2.42      1.55 o
   0   0  22        5.37        4.90      1.73 o
   2   0  22        0.31        1.62      1.52 o
   4   0  22      120.09       94.09      4.17 o
   6   0  22       12.43        9.30      1.97 o
   8   0  22        6.75       15.97      2.75 o
  -8   1  22       31.47       22.84      4.09 o
  -7   1  22       43.01       49.72      4.99 o
  -6   1  22        2.67       -1.10      1.82 o
  -5   1  22        5.36        8.49      2.34 o
  -4   1  22       17.67       15.09      1.70 o
  -3   1  22        7.63       15.94      1.68 o
  -2   1  22      103.93       96.37      2.84 o
  -1   1  22       32.05       28.20      1.72 o
   0   1  22       11.71       12.78      1.41 o
   1   1  22        5.43        7.32      1.41 o
   2   1  22       51.32       49.41      2.35 o
   3   1  22       19.18       23.03      1.69 o
   4   1  22        2.28        5.41      1.33 o
   5   1  22        1.24        1.46      1.16 o
   6   1  22       10.65       10.29      1.36 o
   7   1  22        5.53        8.18      1.43 o
   8   1  22        6.63        9.78      1.82 o
  -8   2  22        0.35       -2.40      2.67 o
  -7   2  22        0.01       -0.60      2.21 o
  -6   2  22       93.52       82.45      4.48 o
  -5   2  22       18.14       18.89      2.23 o
  -4   2  22      231.38      227.05      5.86 o
  -3   2  22       33.53       28.50      2.00 o
  -2   2  22        0.55        0.64      1.26 o
  -1   2  22        6.96        8.37      1.30 o
   0   2  22        3.20        3.94      1.24 o
   1   2  22        7.73        2.73      1.17 o
   2   2  22       93.16       84.81      2.70 o
   3   2  22        6.10        7.86      1.36 o
   4   2  22      101.43      103.26      3.02 o
   5   2  22        6.84        7.62      1.35 o
   6   2  22        8.26       12.73      1.48 o
   7   2  22        2.67        1.11      1.26 o
   8   2  22        1.53        5.01      1.88 o
  -8   3  22       13.49       15.30      3.83 o
  -7   3  22       15.05       17.13      2.85 o
  -6   3  22       40.05       37.63      4.28 o
  -5   3  22      101.36      103.22      4.11 o
  -4   3  22       33.91       27.33      2.58 o
  -3   3  22       47.23       37.33      2.66 o
  -2   3  22      152.87      157.62      4.87 o
  -1   3  22       79.16       79.63      2.91 o
   0   3  22        4.49        3.55      1.22 o
   1   3  22       11.04       13.55      1.48 o
   2   3  22       20.08       22.35      1.73 o
   3   3  22        0.64       -0.19      1.21 o
   4   3  22       31.42       31.14      1.86 o
   5   3  22        2.49        1.02      1.23 o
   6   3  22        4.69        4.99      1.42 o
   7   3  22        7.73       10.41      1.68 o
  -7   4  22        2.58        0.37      2.32 o
  -6   4  22        1.87        0.34      2.22 o
  -5   4  22       19.93       13.76      2.23 o
  -4   4  22       57.13       49.90      3.09 o
  -3   4  22        4.38        1.48      1.70 o
  -2   4  22        3.29        2.62      1.67 o
  -1   4  22        6.59        6.56      1.77 o
   0   4  22       60.72       68.47      2.83 o
   1   4  22       36.57       38.17      2.26 o
   2   4  22       19.51       18.67      1.85 o
   3   4  22       46.49       47.25      2.32 o
   4   4  22        6.23        4.09      1.41 o
   5   4  22       30.59       28.58      2.10 o
   6   4  22        0.87        0.34      1.38 o
   7   4  22        4.00        2.49      1.84 o
  -6   5  22       11.34       12.86      2.77 o
  -5   5  22        0.63        2.38      2.17 o
  -4   5  22        0.04       -1.92      1.92 o
  -3   5  22        0.39       -0.67      2.18 o
  -2   5  22        0.14        1.55      1.76 o
  -1   5  22        2.53        7.58      1.94 o
   0   5  22       51.04       54.16      3.12 o
   1   5  22        5.55        8.10      2.01 o
   2   5  22       31.96       29.46      2.22 o
   3   5  22       11.08       11.51      1.63 o
   4   5  22       17.83       16.80      1.87 o
   5   5  22        0.39        1.68      1.48 o
   6   5  22       14.57       23.31      2.92 o
  -5   6  22        3.35        6.13      3.09 o
  -4   6  22        1.30        2.84      2.42 o
  -3   6  22        2.60        2.46      2.42 o
  -2   6  22        5.41        7.03      2.56 o
  -1   6  22       75.60       81.52      7.68 o
   0   6  22        0.18       -0.69      1.99 o
   1   6  22        0.52        1.85      1.93 o
   2   6  22        8.40        6.22      1.80 o
   3   6  22        5.81        6.00      1.63 o
   4   6  22        3.52        6.66      1.95 o
   5   6  22        6.31        6.77      1.98 o
  -3   7  22       30.84       24.95      4.01 o
  -2   7  22       11.92       18.13      4.29 o
  -1   7  22       15.04       15.35      2.88 o
   0   7  22        5.36        6.45      2.71 o
   1   7  22        0.69        3.07      6.68 o
   2   7  22       13.76       12.84      3.47 o
   3   7  22        8.79        6.05      4.79 o
  -7   0  23      278.04      323.27     16.64 o
  -5   0  23       23.77       25.12      3.51 o
  -3   0  23       26.35       26.93      3.37 o
  -1   0  23        4.04        4.54      1.70 o
   1   0  23        0.72       -1.29      1.59 o
   3   0  23       14.72       22.98      2.50 o
   5   0  23        1.06        6.26      2.03 o
   7   0  23        2.91        4.07      1.83 o
  -8   1  23        0.18       -0.11      2.76 o
  -7   1  23        4.84        9.61      3.91 o
  -6   1  23       10.22       17.37      2.85 o
  -5   1  23      123.83      127.40      5.44 o
  -4   1  23       41.99       40.64      2.67 o
  -3   1  23       97.70      103.76      3.35 o
  -2   1  23        1.27        0.86      1.31 o
  -1   1  23       23.69       18.09      1.56 o
   0   1  23        3.17        3.40      1.25 o
   1   1  23        8.23        7.82      1.35 o
   2   1  23        0.00        0.88      1.17 o
   3   1  23       33.53       30.44      1.89 o
   4   1  23       57.99       56.48      2.63 o
   5   1  23        4.98        5.75      1.36 o
   6   1  23       13.73       12.27      1.47 o
   7   1  23       26.12       26.68      1.83 o
  -8   2  23        0.15        2.90      3.21 o
  -7   2  23       47.64       45.91      3.86 o
  -6   2  23        2.10        0.52      2.23 o
  -5   2  23       24.95       19.34      2.83 o
  -4   2  23       13.19       18.93      2.33 o
  -3   2  23       30.13       34.40      2.59 o
  -2   2  23        4.02        3.64      1.42 o
  -1   2  23       36.51       41.17      2.30 o
   0   2  23       35.02       36.44      1.95 o
   1   2  23        6.66        5.91      1.34 o
   2   2  23        5.20        5.62      1.35 o
   3   2  23        3.38        4.22      1.32 o
   4   2  23       10.40       14.16      1.70 o
   5   2  23        0.03        1.31      1.26 o
   6   2  23        8.13        9.39      1.48 o
   7   2  23        0.13       -0.79      1.55 o
  -7   3  23        7.56       10.81      2.86 o
  -6   3  23        4.30        9.78      2.52 o
  -5   3  23        1.49        2.96      1.91 o
  -4   3  23        7.43       10.11      2.11 o
  -3   3  23       26.74       36.50      2.69 o
  -2   3  23       56.41       51.13      2.98 o
  -1   3  23       64.62       61.90      2.73 o
   0   3  23        4.60        7.34      1.62 o
   1   3  23        6.32        4.02      1.29 o
   2   3  23        0.90        1.08      1.18 o
   3   3  23       71.09       72.99      2.69 o
   4   3  23        3.29        6.71      1.42 o
   5   3  23        1.55        2.05      1.31 o
   6   3  23        1.24        0.58      1.37 o
   7   3  23        1.61        4.19      1.81 o
  -6   4  23       18.04       21.10      3.23 o
  -5   4  23        0.59        3.31      2.26 o
  -4   4  23        2.58        1.74      1.88 o
  -3   4  23       36.14       35.61      3.51 o
  -2   4  23        0.48        0.95      1.68 o
  -1   4  23        2.99        2.17      1.72 o
   0   4  23        5.76        5.43      1.88 o
   1   4  23       16.07       22.19      2.03 o
   2   4  23        3.13        1.48      1.48 o
   3   4  23        9.37        9.07      1.66 o
   4   4  23       40.23       40.78      2.35 o
   5   4  23       35.60       44.44      2.43 o
   6   4  23        1.27        2.42      1.64 o
  -6   5  23       32.55       35.84      4.59 o
  -5   5  23       21.93       19.50      3.14 o
  -4   5  23        6.37        0.52      2.28 o
  -3   5  23       41.96       45.80      3.71 o
  -2   5  23        0.80       -1.69      1.69 o
  -1   5  23        2.12        4.66      1.88 o
   0   5  23       25.45       27.43      2.61 o
   1   5  23       10.78       10.10      2.15 o
   2   5  23        9.75       16.41      1.93 o
   3   5  23       29.28       26.81      2.12 o
   4   5  23        7.06        4.33      1.54 o
   5   5  23        6.72       10.20      1.84 o
  -4   6  23       10.50       11.23      4.92 o
  -3   6  23        2.25        0.50      2.85 o
  -2   6  23        7.87       12.72      2.90 o
  -1   6  23       35.06       43.82      4.65 o
   0   6  23       25.55       38.96      3.95 o
   1   6  23        4.25        3.32      2.23 o
   2   6  23        2.20        6.81      2.02 o
   3   6  23        8.54       10.03      2.02 o
   4   6  23        8.88       15.81      2.49 o
  -1   7  23        2.94        1.37      2.94 o
   0   7  23        2.48        1.26      2.85 o
   1   7  23        2.17        1.26      4.03 o
  -6   0  24      244.07      241.07     14.12 o
  -4   0  24        0.99        1.70      2.47 o
  -2   0  24        0.99        3.88      2.12 o
   0   0  24        1.39       -1.37      1.67 o
   2   0  24        0.95        2.89      1.80 o
   4   0  24        0.06        1.19      1.84 o
   6   0  24       36.82       44.78      3.00 o
  -7   1  24        0.04        4.92      3.27 o
  -6   1  24       18.39       23.96      5.23 o
  -5   1  24        4.37        7.27      3.16 o
  -4   1  24      106.47      109.90      5.10 o
  -3   1  24        0.01       -0.74      1.35 o
  -2   1  24      164.73      170.63      4.36 o
  -1   1  24        0.13        1.45      1.23 o
   0   1  24        0.78       -0.41      1.24 o
   1   1  24        4.44        2.69      1.21 o
   2   1  24        8.48       10.91      1.51 o
   3   1  24        6.70        8.83      1.64 o
   4   1  24       30.79       38.84      2.17 o
   5   1  24       31.56       28.17      1.90 o
   6   1  24        0.04        0.72      1.23 o
   7   1  24        0.43       -0.06      1.51 o
  -7   2  24       21.95       24.73      3.22 o
  -6   2  24       31.66       31.38      5.91 o
  -5   2  24        0.82       -0.65      2.13 o
  -4   2  24       62.08       59.80      4.26 o
  -3   2  24       14.31       13.14      2.14 o
  -2   2  24        1.14        3.63      1.56 o
  -1   2  24        0.02        1.14      1.44 o
   0   2  24       36.17       26.35      1.84 o
   1   2  24        0.66        0.33      1.23 o
   2   2  24        0.06        1.03      1.21 o
   3   2  24        5.58        8.29      1.54 o
   4   2  24       14.45       14.67      1.68 o
   5   2  24        0.65        1.17      1.31 o
   6   2  24        2.75        2.54      1.32 o
  -6   3  24        1.25        3.95      2.47 o
  -5   3  24       16.48       16.19      2.40 o
  -4   3  24        1.56        0.96      1.81 o
  -3   3  24        0.57        3.02      1.84 o
  -2   3  24       93.25       91.78      4.50 o
  -1   3  24        3.23        6.84      1.91 o
   0   3  24       17.75       20.77      2.58 o
   1   3  24        4.19        2.21      1.29 o
   2   3  24        0.89       -0.27      1.60 o
   3   3  24       37.73       41.50      2.23 o
   4   3  24       87.89       86.85      2.81 o
   5   3  24        1.85        2.03      1.33 o
   6   3  24        3.79        4.93      1.98 o
  -6   4  24       87.39       98.38      6.36 o
  -5   4  24       49.50       46.29      3.81 o
  -4   4  24       14.24       12.90      2.31 o
  -3   4  24       34.67       38.68      3.68 o
  -2   4  24       15.93       15.40      2.30 o
  -1   4  24       90.36      106.90      6.04 o
   0   4  24       10.52        7.46      1.97 o
   1   4  24       16.01       21.15      2.11 o
   2   4  24        4.81        2.26      1.58 o
   3   4  24        8.06       10.14      1.71 o
   4   4  24        2.53        3.17      1.60 o
   5   4  24        1.06        2.51      1.73 o
  -5   5  24       16.09       14.63      5.30 o
  -4   5  24        9.52       18.22      3.73 o
  -3   5  24       15.92       24.67      3.19 o
  -2   5  24       12.92        9.56      2.69 o
  -1   5  24       23.68       18.40      2.48 o
   0   5  24        1.28        3.13      1.88 o
   1   5  24        7.59        5.87      2.08 o
   2   5  24        1.21        1.66      1.65 o
   3   5  24        0.01       -0.52      1.46 o
   4   5  24       11.07       15.71      2.16 o
  -3   6  24        1.44        3.13      2.94 o
  -2   6  24       50.75       55.35      4.99 o
  -1   6  24        7.66        6.56      3.40 o
   0   6  24        1.31        2.26      5.30 o
   1   6  24        4.87        5.06      3.02 o
   2   6  24        6.15        6.49      2.17 o
  -5   0  25        4.42        6.56      5.04 o
  -3   0  25       14.76       11.67      3.03 o
  -1   0  25        9.63       12.23      2.21 o
   1   0  25        0.44       -1.20      1.73 o
   3   0  25       14.19       18.42      2.55 o
   5   0  25       13.51       12.20      2.64 o
  -6   1  25        3.74        4.54      8.20 o
  -5   1  25      104.62      123.73      5.56 o
  -4   1  25        2.77        2.67      3.07 o
  -3   1  25       11.04       11.26      1.81 o
  -2   1  25       16.69       20.37      2.01 o
  -1   1  25       69.90       63.55      2.52 o
   0   1  25       39.26       36.14      2.06 o
   1   1  25        2.51        1.40      1.32 o
   2   1  25       12.29        8.76      1.57 o
   3   1  25        4.75        7.74      2.26 o
   4   1  25        8.61        6.90      1.57 o
   5   1  25        4.09        9.59      1.55 o
   6   1  25        5.83        9.43      1.85 o
  -6   2  25       51.11       50.73      4.09 o
  -5   2  25       23.68       18.15      2.99 o
  -4   2  25        5.16        1.78      1.83 o
  -3   2  25       38.86       44.21      3.05 o
  -2   2  25       12.41       16.75      2.28 o
  -1   2  25       45.61       48.05      2.81 o
   0   2  25        4.03        8.18      1.49 o
   1   2  25        0.30        0.53      1.31 o
   2   2  25       11.83        8.40      2.03 o
   3   2  25       15.02       18.93      1.92 o
   4   2  25       35.87       39.96      2.29 o
   5   2  25       15.65       11.83      1.80 o
   6   2  25        1.36        1.23      1.61 o
  -5   3  25       10.89       13.14      2.85 o
  -4   3  25        0.24        0.04      1.89 o
  -3   3  25       64.00       76.57      3.79 o
  -2   3  25        5.89       11.54      2.24 o
  -1   3  25       41.64       42.19      3.05 o
   0   3  25        0.29        1.75      1.62 o
   1   3  25        5.99        5.32      1.67 o
   2   3  25        0.76        0.38      1.32 o
   3   3  25       13.08       15.07      1.79 o
   4   3  25       14.03       17.16      1.75 o
   5   3  25        0.00        2.56      1.90 o
  -5   4  25       23.90       32.46      5.93 o
  -4   4  25        8.32       12.48      2.38 o
  -3   4  25       14.65       13.74      2.43 o
  -2   4  25       10.27       12.83      2.38 o
  -1   4  25       51.43       56.83      3.65 o
   0   4  25       75.71       96.87      6.95 o
   1   4  25        0.08       -0.13      1.86 o
   2   4  25        4.18        3.97      1.70 o
   3   4  25        0.80        4.26      1.56 o
   4   4  25        0.65        2.80      1.76 o
  -3   5  25        7.31        7.94      3.33 o
  -2   5  25        1.70        2.88      4.41 o
  -1   5  25        1.99        0.46      2.21 o
   0   5  25        1.30        1.94      2.11 o
   1   5  25        6.36        5.75      2.37 o
   2   5  25        7.34        8.40      2.25 o
   3   5  25        7.54       14.51      2.16 o
  -4   0  26       60.66       67.01      5.55 o
  -2   0  26       57.57       43.11      9.08 o
   0   0  26       93.46       82.60      3.98 o
   2   0  26       11.46       12.34      2.42 o
   4   0  26       15.64       14.27      3.00 o
  -5   1  26        0.01       -0.85      2.42 o
  -4   1  26       47.22       53.59      4.04 o
  -3   1  26        4.87        4.78      2.47 o
  -2   1  26        4.74        1.37      1.55 o
  -1   1  26       48.23       42.81      2.59 o
   0   1  26       22.58       21.96      1.88 o
   1   1  26        4.52        5.01      1.48 o
   2   1  26       38.94       43.74      2.36 o
   3   1  26        0.72       -0.34      1.41 o
   4   1  26       11.64        9.86      2.11 o
   5   1  26       18.12       21.95      2.30 o
  -5   2  26        2.84        5.21      2.52 o
  -4   2  26       16.60       10.90      2.80 o
  -3   2  26        3.06        5.65      2.02 o
  -2   2  26        1.59        2.06      1.74 o
  -1   2  26        4.88        4.32      1.66 o
   0   2  26       62.03       68.82      3.11 o
   1   2  26        4.59        8.75      1.60 o
   2   2  26        0.69       -1.32      1.32 o
   3   2  26        0.11        1.02      1.47 o
   4   2  26       42.64       37.73      2.52 o
   5   2  26        3.95        1.81      1.97 o
  -4   3  26       54.13       62.33      3.64 o
  -3   3  26        4.56        3.50      2.08 o
  -2   3  26       24.19       25.19      2.75 o
  -1   3  26        1.98        6.81      2.10 o
   0   3  26       11.84       14.83      2.32 o
   1   3  26        7.58       10.66      1.97 o
   2   3  26        0.12       -0.22      1.40 o
   3   3  26        0.90       -0.67      1.54 o
   4   3  26        0.02        0.85      1.47 o
  -3   4  26        0.33       -1.12      2.07 o
  -2   4  26        0.62        1.81      2.17 o
  -1   4  26       15.72       20.34      2.95 o
   0   4  26       45.06       31.39      3.71 o
   1   4  26       13.55       16.34      2.90 o
   2   4  26        3.07       -0.02      1.82 o
   3   4  26       12.75       14.65      2.14 o
   0   5  26        0.00        1.05      2.73 o
  -3   0  27      136.19      167.53      7.68 o
  -1   0  27       10.02       10.28      2.34 o
   1   0  27        9.86       11.53      2.47 o
   3   0  27       48.34       54.94      3.76 o
  -4   1  27        0.36       -2.11      2.11 o
  -3   1  27        6.69       10.37      2.77 o
  -2   1  27        0.24        0.17      1.65 o
  -1   1  27        6.79        4.06      1.76 o
   0   1  27        0.83        3.08      1.52 o
   1   1  27        3.13        4.05      1.67 o
   2   1  27        8.84       11.85      1.79 o
   3   1  27        6.05        5.96      1.84 o
   4   1  27       27.40       28.24      2.65 o
  -4   2  27        0.73       -0.69      2.29 o
  -3   2  27        1.44        2.22      1.94 o
  -2   2  27        9.36       13.12      2.30 o
  -1   2  27        0.80       -0.19      1.88 o
   0   2  27       14.86       19.86      2.23 o
   1   2  27       48.15       53.05      2.59 o
   2   2  27        0.46        1.29      1.64 o
   3   2  27       20.66       26.74      2.32 o
  -3   3  27       13.70       11.01      2.74 o
  -2   3  27        1.21        2.06      2.32 o
  -1   3  27        1.94        1.25      2.14 o
   0   3  27        8.45        7.87      2.55 o
   1   3  27        1.84        2.36      1.98 o
   2   3  27       26.37       33.66      2.87 o
  -2   0  28       38.85       45.00      4.59 o
   0   0  28       60.59       64.29      3.95 o
   2   0  28        1.21        4.35      2.84 o
  -2   1  28        1.50        2.94      2.58 o
  -1   1  28        6.63        5.05      1.88 o
   0   1  28        0.40        1.06      1.69 o
   1   1  28        1.61       -1.16      1.53 o
   2   1  28        0.00        1.24      1.80 o
  -1   2  28        7.41        7.96      2.65 o
   0   2  28       23.42       22.29      2.60 o
   1   2  28        0.01        1.22      1.94 o
 
